# Supplementary material for: Candidate mechanisms of acquired resistance to first-line osimertinib in EGFR-mutated advanced non-small cell lung cancer
Source: Nat Commun. 2023 Feb 27;14:1070. doi: 10.1038/s41467-023-35961-y (PMC9971254; doi:10.1038/s41467-023-35961-y)
Supplement: Supplementary file 3 — Supplementary Data 1 [file 41467_2023_35961_MOESM3_ESM.xlsx]

## Sheet: FLAURA_osimertinib arm
Patient_ID	Visit	VARIANT-TYPE	GENE	SOMATIC STATUS/FUNCTIONAL IMPACT	SV-PROTEIN-CHANGE	SV-CDS-CHANGE	SV-GENOME-POSITION	SV-PERCENT-READS	CNA-COPY-NUMBER	CNA-EXONS	CNA-RATIO	CNA-TYPE	REARR-GENE1	REARR-GENE2	REARR-DESCRIPTION	REARR-IN-FRAME?	REARR-POS1	REARR-POS2	REARR-NUMBER-OF-READS	Known-Other
Lz51xt4LxC	Discontinuation	copy-number-alteration	CCND3	known	-	-	-	-	3.26144	-	-	amplification	-	-	-	-	-	-	-	Amplification
Lz51xt4LxC	Discontinuation	copy-number-alteration	ERBB2	known	-	-	-	-	2.31942	-	-	amplification	-	-	-	-	-	-	-	Amplification
Lz51xt4LxC	C1D1	short-variant	EGFR	known	E746_A750del	c.2235_2249delGGAATTAAGAGAAGC	7:55242464	24.07	-	-	-	-	-	-	-	-	-	-	-	Known-InDel
Lz51xt4LxC	Discontinuation	short-variant	EGFR	known	E746_A750del	c.2235_2249delGGAATTAAGAGAAGC	7:55242464	51.04	-	-	-	-	-	-	-	-	-	-	-	Known-InDel
Lz51xt4LxC	Discontinuation	copy-number-alteration	CCNE1	known	-	-	-	-	2.19851	-	-	amplification	-	-	-	-	-	-	-	Amplification
YsW84sMEQf	C1D1	short-variant	EGFR	known	E746_A750del	c.2236_2250delGAATTAAGAGAAGCA	7:55242465	33.47	-	-	-	-	-	-	-	-	-	-	-	Known-InDel
YsW84sMEQf	Discontinuation	short-variant	EGFR	known	E746_A750del	c.2236_2250delGAATTAAGAGAAGCA	7:55242465	3.1	-	-	-	-	-	-	-	-	-	-	-	Known-InDel
YsW84sMEQf	Discontinuation	short-variant	EGFR	known	C797S	c.2389T>A	7:55249091	0.33	-	-	-	-	-	-	-	-	-	-	-	Known-Missense
OMiokJYaqH	C1D1	short-variant	EGFR	known	E746_A750del	c.2236_2250delGAATTAAGAGAAGCA	7:55242465	0.12	-	-	-	-	-	-	-	-	-	-	-	Known-InDel
hGPMs4eLbs	Discontinuation	short-variant	EGFR	known	L858R	c.2573T>G	7:55259515	0.38	-	-	-	-	-	-	-	-	-	-	-	Known-Missense
hGPMs4eLbs	C1D1	short-variant	EGFR	known	L858R	c.2573T>G	7:55259515	1.34	-	-	-	-	-	-	-	-	-	-	-	Known-Missense
qdQdkBdEfC	C1D1	short-variant	EGFR	likely	S768I	c.2303G>T	7:55249005	0.32	-	-	-	-	-	-	-	-	-	-	-	Known-Missense
qdQdkBdEfC	C1D1	short-variant	EGFR	known	L747_P753delinsS	c.2240_2257delTAAGAGAAGCAACATCTC	7:55242469	0.52	-	-	-	-	-	-	-	-	-	-	-	Known-InDel
AVKFBY5I19	C1D1	short-variant	EGFR	known	L858R	c.2573T>G	7:55259515	49.57	-	-	-	-	-	-	-	-	-	-	-	Known-Missense
AVKFBY5I19	Discontinuation	short-variant	EGFR	known	L858R	c.2573T>G	7:55259515	12.49	-	-	-	-	-	-	-	-	-	-	-	Known-Missense
AVKFBY5I19	Discontinuation	copy-number-alteration	MET	known	-	-	-	-	3.17822	-	-	amplification	-	-	-	-	-	-	-	Amplification
7FQQsKSlbf	C1D1	short-variant	EGFR	known	L747_T751delinsP	c.2239_2251delTTAAGAGAAGCAAinsC	7:55242469	0.12	-	-	-	-	-	-	-	-	-	-	-	Known-InDel
7FQQsKSlbf	Discontinuation	short-variant	EGFR	known	L747_T751delinsP	c.2239_2251delTTAAGAGAAGCAAinsC	7:55242469	0.16	-	-	-	-	-	-	-	-	-	-	-	Known-InDel
S8Iuqgl4nR	C1D1	short-variant	EGFR	known	E746_T751delinsVP	c.2237_2253delAATTAAGAGAAGCAACAinsTTCCT	7:55242467	1.49	-	-	-	-	-	-	-	-	-	-	-	Known-InDel
P1kbfjSp7u	C1D1	short-variant	EGFR	likely	L747fs	c.2238_2247delATTAAGAGAA	7:55242466	16.85	-	-	-	-	-	-	-	-	-	-	-	Trunc/FS
P1kbfjSp7u	Discontinuation	short-variant	EGFR	likely	L747fs	c.2238_2247delATTAAGAGAA	7:55242466	1.1	-	-	-	-	-	-	-	-	-	-	-	Trunc/FS
ARrRHz4LEK	Discontinuation	short-variant	EGFR	known	C797S	c.2390G>C	7:55249092	8.85	-	-	-	-	-	-	-	-	-	-	-	Known-Missense
ARrRHz4LEK	C1D1	short-variant	EGFR	known	E746_A750del	c.2235_2249delGGAATTAAGAGAAGC	7:55242464	51.21	-	-	-	-	-	-	-	-	-	-	-	Known-InDel
ARrRHz4LEK	Discontinuation	short-variant	EGFR	known	E746_A750del	c.2235_2249delGGAATTAAGAGAAGC	7:55242464	15.72	-	-	-	-	-	-	-	-	-	-	-	Known-InDel
QRlrw6xWOz	C1D1	short-variant	EGFR	known	L858R	c.2573T>G	7:55259515	0.25	-	-	-	-	-	-	-	-	-	-	-	Known-Missense
BT8J5Dvu9C	C1D1	short-variant	EGFR	known	L858R	c.2573T>G	7:55259515	0.21	-	-	-	-	-	-	-	-	-	-	-	Known-Missense
ZKJ4TkvVlC	C1D1	short-variant	EGFR	known	E746_A750del	c.2235_2249delGGAATTAAGAGAAGC	7:55242464	2.17	-	-	-	-	-	-	-	-	-	-	-	Known-InDel
ZKJ4TkvVlC	Discontinuation	short-variant	EGFR	known	E746_A750del	c.2235_2249delGGAATTAAGAGAAGC	7:55242464	0.11	-	-	-	-	-	-	-	-	-	-	-	Known-InDel
C4M60ZjJhV	C1D1	short-variant	EGFR	known	E746_A750del	c.2235_2249delGGAATTAAGAGAAGC	7:55242464	0.14	-	-	-	-	-	-	-	-	-	-	-	Known-InDel
SBITxiuqFH	Discontinuation	short-variant	EGFR	unknown	L718Q	c.2153T>A	7:55241705	0.49	-	-	-	-	-	-	-	-	-	-	-	Unknown-Missense
SBITxiuqFH	C1D1	short-variant	EGFR	known	L858R	c.2573T>G	7:55259515	2.47	-	-	-	-	-	-	-	-	-	-	-	Known-Missense
SBITxiuqFH	Discontinuation	short-variant	EGFR	known	L858R	c.2573T>G	7:55259515	0.76	-	-	-	-	-	-	-	-	-	-	-	Known-Missense
UhxAZSamBW	C1D1	short-variant	EGFR	known	L747_A750delinsP	c.2239_2248delTTAAGAGAAGinsC	7:55242469	40	-	-	-	-	-	-	-	-	-	-	-	Known-InDel
UhxAZSamBW	Discontinuation	short-variant	EGFR	known	L747_A750delinsP	c.2239_2248delTTAAGAGAAGinsC	7:55242469	41.19	-	-	-	-	-	-	-	-	-	-	-	Known-InDel
UhxAZSamBW	Discontinuation	short-variant	PIK3CA	known	E453K	c.1357G>A	3:178928079	0.108	-	-	-	-	-	-	-	-	-	-	-	Known-Missense
e2WbgUWFQu	Discontinuation	rearrangement	ALK	known	-	-	-	-	-	-	-	-	ALK	SPTBN1	Fusion	-	2:29447623	2:54862564	-	Rearrangement
e2WbgUWFQu	Discontinuation	short-variant	BRAF	known	V600E	c.1799T>A	7:140453136	0.77	-	-	-	-	-	-	-	-	-	-	-	Known-Missense
e2WbgUWFQu	Discontinuation	short-variant	EGFR	known	C797S	c.2390G>C	7:55249092	0.55	-	-	-	-	-	-	-	-	-	-	-	Known-Missense
e2WbgUWFQu	C1D1	short-variant	EGFR	known	E746_A750del	c.2235_2249delGGAATTAAGAGAAGC	7:55242464	8.43	-	-	-	-	-	-	-	-	-	-	-	Known-InDel
e2WbgUWFQu	Discontinuation	short-variant	EGFR	known	E746_A750del	c.2235_2249delGGAATTAAGAGAAGC	7:55242464	14.8	-	-	-	-	-	-	-	-	-	-	-	Known-InDel
e2WbgUWFQu	Discontinuation	copy-number-alteration	MET	known	-	-	-	-	7.55543	-	-	amplification	-	-	-	-	-	-	-	Amplification
qYHa7GyJyC	C1D1	short-variant	EGFR	known	L858R	c.2573T>G	7:55259515	0.123	-	-	-	-	-	-	-	-	-	-	-	Known-Missense
bov4mhQnN4	Discontinuation	short-variant	EGFR	known	E746_T751delinsV	c.2237_2252delAATTAAGAGAAGCAACinsT	7:55242467	0.82	-	-	-	-	-	-	-	-	-	-	-	Known-InDel
bov4mhQnN4	C1D1	short-variant	EGFR	known	E746_T751delinsV	c.2237_2252delAATTAAGAGAAGCAACinsT	7:55242467	2.38	-	-	-	-	-	-	-	-	-	-	-	Known-InDel
I1gu6MPsYv	C1D1	short-variant	EGFR	known	E746_A750del	c.2235_2249delGGAATTAAGAGAAGC	7:55242464	0.25	-	-	-	-	-	-	-	-	-	-	-	Known-InDel
I1gu6MPsYv	Progression	short-variant	EGFR	known	E746_A750del	c.2235_2249delGGAATTAAGAGAAGC	7:55242464	0.09	-	-	-	-	-	-	-	-	-	-	-	Known-InDel
SH8y0hFAmT	C1D1	short-variant	EGFR	known	L858R	c.2573T>G	7:55259515	0.682	-	-	-	-	-	-	-	-	-	-	-	Known-Missense
bGlHt0ruoH	C1D1	short-variant	EGFR	known	E746_A750del	c.2236_2250delGAATTAAGAGAAGCA	7:55242465	4.67	-	-	-	-	-	-	-	-	-	-	-	Known-InDel
woZTwHcASO	C1D1	short-variant	EGFR	known	E746_A750del	c.2235_2249delGGAATTAAGAGAAGC	7:55242464	0.24	-	-	-	-	-	-	-	-	-	-	-	Known-InDel
xan6LPoQPl	C1D1	short-variant	EGFR	known	L858R	c.2573T>G	7:55259515	1.917	-	-	-	-	-	-	-	-	-	-	-	Known-Missense
OaOitCy8ba	C1D1	short-variant	EGFR	known	L858R	c.2573T>G	7:55259515	0.455	-	-	-	-	-	-	-	-	-	-	-	Known-Missense
jIcdY9tiju	Discontinuation	short-variant	PIK3CA	known	E545K	c.1633G>A	3:178936091	0.741	-	-	-	-	-	-	-	-	-	-	-	Known-Missense
jIcdY9tiju	C1D1	short-variant	EGFR	known	E746_A750del	c.2235_2249delGGAATTAAGAGAAGC	7:55242464	13.7	-	-	-	-	-	-	-	-	-	-	-	Known-InDel
jIcdY9tiju	Discontinuation	short-variant	EGFR	known	E746_A750del	c.2235_2249delGGAATTAAGAGAAGC	7:55242464	0.48	-	-	-	-	-	-	-	-	-	-	-	Known-InDel
SMmc4Lnum6	C1D1	short-variant	EGFR	known	L858R	c.2573T>G	7:55259515	32.316	-	-	-	-	-	-	-	-	-	-	-	Known-Missense
SMmc4Lnum6	Discontinuation	short-variant	EGFR	known	L858R	c.2573T>G	7:55259515	38.17	-	-	-	-	-	-	-	-	-	-	-	Known-Missense
SMmc4Lnum6	Discontinuation	short-variant	EGFR	known	C797S	c.2390_2391delGCinsCT	7:55249092	10.245	-	-	-	-	-	-	-	-	-	-	-	Known-Missense
SMmc4Lnum6	Discontinuation	short-variant	KRAS	known	G12D	c.35G>A	12:25398284	0.999	-	-	-	-	-	-	-	-	-	-	-	Known-Missense
IVwpyE1xzg	C1D1	short-variant	EGFR	known	L858R	c.2573T>G	7:55259515	60.343	-	-	-	-	-	-	-	-	-	-	-	Known-Missense
KCT3I56nDA	C1D1	short-variant	EGFR	known	L858R	c.2573T>G	7:55259515	9.323	-	-	-	-	-	-	-	-	-	-	-	Known-Missense
2QOO5NXugE	C1D1	short-variant	EGFR	known	E746_A750del	c.2235_2249delGGAATTAAGAGAAGC	7:55242464	53.46	-	-	-	-	-	-	-	-	-	-	-	Known-InDel
2QOO5NXugE	Discontinuation	short-variant	EGFR	known	E746_A750del	c.2235_2249delGGAATTAAGAGAAGC	7:55242464	18.01	-	-	-	-	-	-	-	-	-	-	-	Known-InDel
a4YIJcYl0q	Discontinuation	copy-number-alteration	MET	known	-	-	-	-	2.83618	-	-	amplification	-	-	-	-	-	-	-	Amplification
a4YIJcYl0q	C1D1	short-variant	EGFR	known	E746_A750del	c.2235_2249delGGAATTAAGAGAAGC	7:55242464	42.38	-	-	-	-	-	-	-	-	-	-	-	Known-InDel
a4YIJcYl0q	Discontinuation	short-variant	EGFR	known	E746_A750del	c.2235_2249delGGAATTAAGAGAAGC	7:55242464	4.01	-	-	-	-	-	-	-	-	-	-	-	Known-InDel
tarILZ2Vg3	C1D1	short-variant	EGFR	known	L858R	c.2573T>G	7:55259515	14.32	-	-	-	-	-	-	-	-	-	-	-	Known-Missense
tarILZ2Vg3	Discontinuation	short-variant	EGFR	known	L858R	c.2573T>G	7:55259515	1.32	-	-	-	-	-	-	-	-	-	-	-	Known-Missense
e5jnh1jUjg	C1D1	short-variant	EGFR	known	E746_A750del	c.2236_2250delGAATTAAGAGAAGCA	7:55242465	2.56	-	-	-	-	-	-	-	-	-	-	-	Known-InDel
e5jnh1jUjg	Discontinuation	short-variant	EGFR	known	E746_A750del	c.2236_2250delGAATTAAGAGAAGCA	7:55242465	10.94	-	-	-	-	-	-	-	-	-	-	-	Known-InDel
N2Rft8LDv0	C1D1	short-variant	EGFR	known	L858R	c.2573T>G	7:55259515	0.647	-	-	-	-	-	-	-	-	-	-	-	Known-Missense
N2Rft8LDv0	Progression	short-variant	EGFR	known	L858R	c.2573T>G	7:55259515	0.828	-	-	-	-	-	-	-	-	-	-	-	Known-Missense
zOuFrnefyY	C1D1	short-variant	EGFR	known	E746_T751delinsIP	c.2235_2251delGGAATTAAGAGAAGCAAinsAATTC	7:55242465	37.13	-	-	-	-	-	-	-	-	-	-	-	Known-InDel
zOuFrnefyY	Discontinuation	short-variant	EGFR	known	E746_T751delinsIP	c.2235_2251delGGAATTAAGAGAAGCAAinsAATTC	7:55242465	16.92	-	-	-	-	-	-	-	-	-	-	-	Known-InDel
zOuFrnefyY	Discontinuation	copy-number-alteration	MET	known	-	-	-	-	2.76	-	-	amplification	-	-	-	-	-	-	-	Amplification
ocPcHsQXol	C1D1	short-variant	EGFR	known	L747_P753delinsS	c.2240_2257delTAAGAGAAGCAACATCTC	7:55242469	70.29	-	-	-	-	-	-	-	-	-	-	-	Known-InDel
tySFG6oo08	C1D1	short-variant	EGFR	known	L858R	c.2573T>G	7:55259515	6.15	-	-	-	-	-	-	-	-	-	-	-	Known-Missense
tySFG6oo08	Progression	short-variant	EGFR	known	L858R	c.2573T>G	7:55259515	0.44	-	-	-	-	-	-	-	-	-	-	-	Known-Missense
7vPOr07pRD	C1D1	short-variant	EGFR	known	L747_T751del	c.2240_2254delTAAGAGAAGCAACAT	7:55242467	0.24	-	-	-	-	-	-	-	-	-	-	-	Known-InDel
7vPOr07pRD	Progression	short-variant	EGFR	known	L747_T751del	c.2240_2254delTAAGAGAAGCAACAT	7:55242467	1.77	-	-	-	-	-	-	-	-	-	-	-	Known-InDel
lOXeB0v3IW	C1D1	short-variant	EGFR	known	L858R	c.2573T>G	7:55259515	1.71	-	-	-	-	-	-	-	-	-	-	-	Known-Missense
DH6abIZCGm	C1D1	short-variant	EGFR	known	L858R	c.2573T>G	7:55259515	0.28	-	-	-	-	-	-	-	-	-	-	-	Known-Missense
DH6abIZCGm	Discontinuation	short-variant	EGFR	known	L858R	c.2573T>G	7:55259515	0.09	-	-	-	-	-	-	-	-	-	-	-	Known-Missense
GisPaR6beL	C1D1	short-variant	EGFR	known	E746_A750del	c.2235_2249delGGAATTAAGAGAAGC	7:55242464	0.11	-	-	-	-	-	-	-	-	-	-	-	Known-InDel
p0S5Hs5ZvR	C1D1	short-variant	EGFR	known	E746_A750del	c.2235_2249delGGAATTAAGAGAAGC	7:55242464	0.19	-	-	-	-	-	-	-	-	-	-	-	Known-InDel
u2PojduGld	Discontinuation	short-variant	EGFR	known	C797S	c.2389T>A	7:55249091	4.98	-	-	-	-	-	-	-	-	-	-	-	Known-Missense
u2PojduGld	C1D1	short-variant	EGFR	known	L747_A750delinsP	c.2239_2248delTTAAGAGAAGinsC	7:55242469	2.62	-	-	-	-	-	-	-	-	-	-	-	Known-InDel
u2PojduGld	Discontinuation	short-variant	EGFR	known	L747_A750delinsP	c.2239_2248delTTAAGAGAAGinsC	7:55242469	9.19	-	-	-	-	-	-	-	-	-	-	-	Known-InDel
STgPnnHXSJ	Discontinuation	short-variant	EGFR	known	E746_A750del	c.2235_2249delGGAATTAAGAGAAGC	7:55242464	0.04	-	-	-	-	-	-	-	-	-	-	-	Known-InDel
STgPnnHXSJ	C1D1	short-variant	EGFR	known	E746_A750del	c.2235_2249delGGAATTAAGAGAAGC	7:55242464	0.94	-	-	-	-	-	-	-	-	-	-	-	Known-InDel
IWyeoXTMcM	Progression	short-variant	EGFR	known	E746_A750del	c.2235_2249delGGAATTAAGAGAAGC	7:55242464	2.45	-	-	-	-	-	-	-	-	-	-	-	Known-InDel
IWyeoXTMcM	Progression	copy-number-alteration	CDK4	known	-	-	-	-	2.63445	-	-	amplification	-	-	-	-	-	-	-	Amplification
IWyeoXTMcM	C1D1	short-variant	EGFR	known	E746_A750del	c.2235_2249delGGAATTAAGAGAAGC	7:55242464	0.71	-	-	-	-	-	-	-	-	-	-	-	Known-InDel
rUfkXGhRwM	Discontinuation	short-variant	EGFR	known	L858R	c.2573T>G	7:55259515	0.293	-	-	-	-	-	-	-	-	-	-	-	Known-Missense
rUfkXGhRwM	Discontinuation	short-variant	PIK3CA	known	E545K	c.1633G>A	3:178936091	0.799	-	-	-	-	-	-	-	-	-	-	-	Known-Missense
rUfkXGhRwM	C1D1	short-variant	EGFR	known	L858R	c.2573T>G	7:55259515	0.092	-	-	-	-	-	-	-	-	-	-	-	Known-Missense
LpIGoiPJBN	C1D1	short-variant	EGFR	known	L858R	c.2573T>G	7:55259515	15.71	-	-	-	-	-	-	-	-	-	-	-	Known-Missense
yoRXez7Nop	C1D1	short-variant	EGFR	known	L858R	c.2573T>G	7:55259515	43.17	-	-	-	-	-	-	-	-	-	-	-	Known-Missense
lODIwKob0o	C1D1	short-variant	EGFR	known	E746_A750del	c.2235_2249delGGAATTAAGAGAAGC	7:55242464	0.17	-	-	-	-	-	-	-	-	-	-	-	Known-InDel
rZE5QY2GDN	C1D1	short-variant	EGFR	known	E746_S752delinsA	c.2237_2254delAATTAAGAGAAGCAACAT	7:55242466	0.1	-	-	-	-	-	-	-	-	-	-	-	Known-InDel
rZE5QY2GDN	Discontinuation	short-variant	EGFR	known	E746_S752delinsV	c.2237_2255delAATTAAGAGAAGCAACATCinsT	7:55242467	0.7	-	-	-	-	-	-	-	-	-	-	-	Known-InDel
blpNtx4O4D	C1D1	short-variant	EGFR	known	E746_A750del	c.2235_2249delGGAATTAAGAGAAGC	7:55242464	0.1	-	-	-	-	-	-	-	-	-	-	-	Known-InDel
KwDkDfVB5Y	Discontinuation	copy-number-alteration	MET	known	-	-	-	-	2.17965	-	-	amplification	-	-	-	-	-	-	-	Amplification
KwDkDfVB5Y	C1D1	short-variant	EGFR	known	L858R	c.2573T>G	7:55259515	1.656	-	-	-	-	-	-	-	-	-	-	-	Known-Missense
KwDkDfVB5Y	Discontinuation	short-variant	EGFR	known	L858R	c.2573T>G	7:55259515	5.974	-	-	-	-	-	-	-	-	-	-	-	Known-Missense
2at9RiTNbR	C1D1	short-variant	EGFR	known	E746_A750del	c.2235_2249delGGAATTAAGAGAAGC	7:55242464	34.14	-	-	-	-	-	-	-	-	-	-	-	Known-InDel
2at9RiTNbR	Discontinuation	short-variant	EGFR	known	E746_A750del	c.2235_2249delGGAATTAAGAGAAGC	7:55242464	0.49	-	-	-	-	-	-	-	-	-	-	-	Known-InDel
z6Yb917nq6	C1D1	short-variant	EGFR	known	E746_A750del	c.2235_2249delGGAATTAAGAGAAGC	7:55242464	2.89	-	-	-	-	-	-	-	-	-	-	-	Known-InDel
z6Yb917nq6	Discontinuation	short-variant	EGFR	known	E746_A750del	c.2235_2249delGGAATTAAGAGAAGC	7:55242464	5.95	-	-	-	-	-	-	-	-	-	-	-	Known-InDel
w3CHWHLHsn	Discontinuation	short-variant	KRAS	known	G12C	c.34G>T	12:25398285	0.332	-	-	-	-	-	-	-	-	-	-	-	Known-Missense
w3CHWHLHsn	Discontinuation	copy-number-alteration	MET	known	-	-	-	-	2.38781	-	-	amplification	-	-	-	-	-	-	-	Amplification
w3CHWHLHsn	C1D1	short-variant	EGFR	known	E746_A750del	c.2236_2250delGAATTAAGAGAAGCA	7:55242465	35.96	-	-	-	-	-	-	-	-	-	-	-	Known-InDel
w3CHWHLHsn	Discontinuation	short-variant	EGFR	known	E746_A750del	c.2236_2250delGAATTAAGAGAAGCA	7:55242465	3.28	-	-	-	-	-	-	-	-	-	-	-	Known-InDel
j0bns8xA02	Discontinuation	short-variant	EGFR	known	L747_T751del	c.2240_2254delTAAGAGAAGCAACAT	7:55242467	5.38	-	-	-	-	-	-	-	-	-	-	-	Known-InDel
j0bns8xA02	Discontinuation	copy-number-alteration	MET	known	-	-	-	-	3.4369	-	-	amplification	-	-	-	-	-	-	-	Amplification
j0bns8xA02	C1D1	short-variant	EGFR	known	L747_T751del	c.2240_2254delTAAGAGAAGCAACAT	7:55242467	0.21	-	-	-	-	-	-	-	-	-	-	-	Known-InDel
v1HFtWo6yv	C1D1	short-variant	EGFR	known	E746_A750del	c.2236_2250delGAATTAAGAGAAGCA	7:55242465	3.67	-	-	-	-	-	-	-	-	-	-	-	Known-InDel
AcmstnxDT2	Discontinuation	short-variant	BRAF	known	V600E	c.1799T>A	7:140453136	0.52	-	-	-	-	-	-	-	-	-	-	-	Known-Missense
AcmstnxDT2	C1D1	short-variant	EGFR	known	E746_A750del	c.2236_2250delGAATTAAGAGAAGCA	7:55242465	2.53	-	-	-	-	-	-	-	-	-	-	-	Known-InDel
AcmstnxDT2	Discontinuation	short-variant	EGFR	known	E746_A750del	c.2236_2250delGAATTAAGAGAAGCA	7:55242465	1.41	-	-	-	-	-	-	-	-	-	-	-	Known-InDel
KyGQtgkJq6	C1D1	short-variant	EGFR	known	L747_P753delinsS	c.2240_2257delTAAGAGAAGCAACATCTC	7:55242469	0.17	-	-	-	-	-	-	-	-	-	-	-	Known-InDel
KyGQtgkJq6	Discontinuation	short-variant	EGFR	known	L747_P753delinsS	c.2240_2257delTAAGAGAAGCAACATCTC	7:55242469	2.28	-	-	-	-	-	-	-	-	-	-	-	Known-InDel
QsLm3u3OVu	Discontinuation	copy-number-alteration	CCND1	known	-	-	-	-	3.26105	-	-	amplification	-	-	-	-	-	-	-	Amplification
QsLm3u3OVu	Discontinuation	copy-number-alteration	MET	known	-	-	-	-	4.63902	-	-	amplification	-	-	-	-	-	-	-	Amplification
QsLm3u3OVu	C1D1	short-variant	EGFR	known	E746_A750del	c.2235_2249delGGAATTAAGAGAAGC	7:55242464	0.94	-	-	-	-	-	-	-	-	-	-	-	Known-InDel
QsLm3u3OVu	Discontinuation	short-variant	EGFR	known	E746_A750del	c.2235_2249delGGAATTAAGAGAAGC	7:55242464	35.73	-	-	-	-	-	-	-	-	-	-	-	Known-InDel
mJdC3bzzIS	Discontinuation	copy-number-alteration	CDK4	known	-	-	-	-	4.11702	-	-	amplification	-	-	-	-	-	-	-	Amplification
mJdC3bzzIS	C1D1	short-variant	EGFR	known	L747_P753delinsS	c.2240_2257delTAAGAGAAGCAACATCTC	7:55242469	3.74	-	-	-	-	-	-	-	-	-	-	-	Known-InDel
mJdC3bzzIS	Discontinuation	short-variant	EGFR	known	L747_P753delinsS	c.2240_2257delTAAGAGAAGCAACATCTC	7:55242469	7.33	-	-	-	-	-	-	-	-	-	-	-	Known-InDel
mJdC3bzzIS	Discontinuation	copy-number-alteration	CCNE1	known	-	-	-	-	2.67131	-	-	amplification	-	-	-	-	-	-	-	Amplification
HKHFUuZvov	C1D1	short-variant	EGFR	known	L858R	c.2573T>G	7:55259515	3.67	-	-	-	-	-	-	-	-	-	-	-	Known-Missense
qAnzoVs32J	C1D1	short-variant	EGFR	known	L858R	c.2573T>G	7:55259515	29.7	-	-	-	-	-	-	-	-	-	-	-	Known-Missense
qAnzoVs32J	Discontinuation	short-variant	EGFR	known	L858R	c.2573T>G	7:55259515	50.08	-	-	-	-	-	-	-	-	-	-	-	Known-Missense
qAnzoVs32J	Discontinuation	copy-number-alteration	CDK6	known	-	-	-	-	3.21421	-	-	amplification	-	-	-	-	-	-	-	Amplification
oIYeb5iBo7	Discontinuation	short-variant	EGFR	known	E746_A750del	c.2235_2249delGGAATTAAGAGAAGC	7:55242464	1.07	-	-	-	-	-	-	-	-	-	-	-	Known-InDel
oIYeb5iBo7	C1D1	short-variant	EGFR	known	E746_A750del	c.2235_2249delGGAATTAAGAGAAGC	7:55242464	0.15	-	-	-	-	-	-	-	-	-	-	-	Known-InDel
3rKFk2rRrQ	C1D1	short-variant	EGFR	known	L858R	c.2573T>G	7:55259515	0.41	-	-	-	-	-	-	-	-	-	-	-	Known-Missense
0qm9E6fU6p	C1D1	short-variant	EGFR	known	E746_A750del	c.2236_2250delGAATTAAGAGAAGCA	7:55242465	14.24	-	-	-	-	-	-	-	-	-	-	-	Known-InDel
0qm9E6fU6p	Discontinuation	short-variant	EGFR	known	E746_A750del	c.2236_2250delGAATTAAGAGAAGCA	7:55242465	0.76	-	-	-	-	-	-	-	-	-	-	-	Known-InDel
8w6UruDwYC	C1D1	short-variant	EGFR	known	L858R	c.2573T>G	7:55259515	0.41	-	-	-	-	-	-	-	-	-	-	-	Known-Missense
SqfuSN9Jbp	Progression	short-variant	KRAS	known	A146T	c.436G>A	12:25378562	0.03	-	-	-	-	-	-	-	-	-	-	-	Known-Missense
SqfuSN9Jbp	C1D1	short-variant	EGFR	known	E746_A750del	c.2235_2249delGGAATTAAGAGAAGC	7:55242464	0.12	-	-	-	-	-	-	-	-	-	-	-	Known-InDel
SqfuSN9Jbp	Progression	short-variant	EGFR	known	E746_A750del	c.2235_2249delGGAATTAAGAGAAGC	7:55242464	6.31	-	-	-	-	-	-	-	-	-	-	-	Known-InDel
ktV2p1rRW6	C1D1	short-variant	EGFR	known	L747_T751delinsP	c.2239_2251delTTAAGAGAAGCAAinsC	7:55242469	9.93	-	-	-	-	-	-	-	-	-	-	-	Known-InDel
ktV2p1rRW6	Discontinuation	short-variant	EGFR	known	L747_T751delinsP	c.2239_2251delTTAAGAGAAGCAAinsC	7:55242469	0.12	-	-	-	-	-	-	-	-	-	-	-	Known-InDel
hlUFtl3iGp	C1D1	short-variant	EGFR	known	L858R	c.2573T>G	7:55259515	9.208	-	-	-	-	-	-	-	-	-	-	-	Known-Missense
jGTerGhGJY	C1D1	short-variant	EGFR	known	E746_A750del	c.2235_2249delGGAATTAAGAGAAGC	7:55242464	0.08	-	-	-	-	-	-	-	-	-	-	-	Known-InDel
BbPnGis4g6	C1D1	short-variant	EGFR	known	E746_A750del	c.2235_2249delGGAATTAAGAGAAGC	7:55242464	0.36	-	-	-	-	-	-	-	-	-	-	-	Known-InDel
fV5KjRRI5j	C1D1	short-variant	EGFR	known	L858R	c.2573T>G	7:55259515	6.4	-	-	-	-	-	-	-	-	-	-	-	Known-Missense
fV5KjRRI5j	Discontinuation	short-variant	EGFR	known	L858R	c.2573T>G	7:55259515	19.945	-	-	-	-	-	-	-	-	-	-	-	Known-Missense
fV5KjRRI5j	Discontinuation	copy-number-alteration	CCNE1	known	-	-	-	-	3.05272	-	-	amplification	-	-	-	-	-	-	-	Amplification
fV5KjRRI5j	Discontinuation	copy-number-alteration	MET	known	-	-	-	-	3.22953	-	-	amplification	-	-	-	-	-	-	-	Amplification
6wVbIxKmXN	C1D1	short-variant	EGFR	known	L858R	c.2573T>G	7:55259515	1.383	-	-	-	-	-	-	-	-	-	-	-	Known-Missense
Mkg5bhKDXP	Discontinuation	short-variant	EGFR	known	L747_P753delinsS	c.2240_2257delTAAGAGAAGCAACATCTC	7:55242469	5.52	-	-	-	-	-	-	-	-	-	-	-	Known-InDel
Mkg5bhKDXP	C1D1	short-variant	EGFR	known	L747_P753delinsS	c.2240_2257delTAAGAGAAGCAACATCTC	7:55242469	52.27	-	-	-	-	-	-	-	-	-	-	-	Known-InDel
zSud9DXjjF	C1D1	short-variant	EGFR	known	L858R	c.2573T>G	7:55259515	15.239	-	-	-	-	-	-	-	-	-	-	-	Known-Missense
zSud9DXjjF	Discontinuation	short-variant	EGFR	known	L858R	c.2573T>G	7:55259515	9.291	-	-	-	-	-	-	-	-	-	-	-	Known-Missense
zSud9DXjjF	Discontinuation	copy-number-alteration	MET	known	-	-	-	-	4.55476	-	-	amplification	-	-	-	-	-	-	-	Amplification
9ufeqj6EOx	Discontinuation	short-variant	EGFR	known	C797S	c.2390G>C	7:55249092	0.13	-	-	-	-	-	-	-	-	-	-	-	Known-Missense
9ufeqj6EOx	C1D1	short-variant	EGFR	known	E746_A750del	c.2236_2250delGAATTAAGAGAAGCA	7:55242465	2.22	-	-	-	-	-	-	-	-	-	-	-	Known-InDel
9ufeqj6EOx	Discontinuation	short-variant	EGFR	known	E746_A750del	c.2236_2250delGAATTAAGAGAAGCA	7:55242465	1.89	-	-	-	-	-	-	-	-	-	-	-	Known-InDel
9ufeqj6EOx	Discontinuation	short-variant	BRAF	known	V600E	c.1799T>A	7:140453136	0.06	-	-	-	-	-	-	-	-	-	-	-	Known-Missense
9ufeqj6EOx	Discontinuation	short-variant	PIK3CA	known	H1047R	c.3140A>G	3:178952085	0.01	-	-	-	-	-	-	-	-	-	-	-	Known-Missense
u2HHnKo8Mc	C1D1	short-variant	EGFR	known	L858R	c.2573T>G	7:55259515	1.68	-	-	-	-	-	-	-	-	-	-	-	Known-Missense
u2HHnKo8Mc	Discontinuation	short-variant	EGFR	known	L858R	c.2573T>G	7:55259515	0.16	-	-	-	-	-	-	-	-	-	-	-	Known-Missense
lTLDyGowG4	C1D1	short-variant	EGFR	known	L858R	c.2573T>G	7:55259515	3.93	-	-	-	-	-	-	-	-	-	-	-	Known-Missense
mw418ScVLA	Discontinuation	short-variant	EGFR	known	L858R	c.2573T>G	7:55259515	10.684	-	-	-	-	-	-	-	-	-	-	-	Known-Missense
mw418ScVLA	C1D1	short-variant	EGFR	known	L858R	c.2573T>G	7:55259515	0.395	-	-	-	-	-	-	-	-	-	-	-	Known-Missense
wLDD9UoWMY	Discontinuation	copy-number-alteration	CDK6	known	-	-	-	-	2.36579	-	-	amplification	-	-	-	-	-	-	-	Amplification
wLDD9UoWMY	C1D1	short-variant	EGFR	known	E746_A750del	c.2235_2249delGGAATTAAGAGAAGC	7:55242464	1.38	-	-	-	-	-	-	-	-	-	-	-	Known-InDel
wLDD9UoWMY	Discontinuation	short-variant	EGFR	known	L747_T751del	c.2240_2254delTAAGAGAAGCAACAT	7:55242467	25.31	-	-	-	-	-	-	-	-	-	-	-	Known-InDel
wLDD9UoWMY	Discontinuation	short-variant	EGFR	likely	S768I	c.2303G>T	7:55249005	26.559	-	-	-	-	-	-	-	-	-	-	-	Known-Missense
KE8af6cVJv	C1D1	short-variant	EGFR	known	E746_A750del	c.2236_2250delGAATTAAGAGAAGCA	7:55242465	0.76	-	-	-	-	-	-	-	-	-	-	-	Known-InDel
KE8af6cVJv	Discontinuation	short-variant	EGFR	known	E746_A750del	c.2236_2250delGAATTAAGAGAAGCA	7:55242465	0.73	-	-	-	-	-	-	-	-	-	-	-	Known-InDel
i6l7r902FW	C1D1	short-variant	EGFR	known	E746_A750del	c.2235_2249delGGAATTAAGAGAAGC	7:55242464	3.99	-	-	-	-	-	-	-	-	-	-	-	Known-InDel
i6l7r902FW	Discontinuation	short-variant	EGFR	known	E746_A750del	c.2235_2249delGGAATTAAGAGAAGC	7:55242464	22.64	-	-	-	-	-	-	-	-	-	-	-	Known-InDel
k3k2SjrH7y	Discontinuation	short-variant	EGFR	known	E746_A750del	c.2235_2249delGGAATTAAGAGAAGC	7:55242464	3.15	-	-	-	-	-	-	-	-	-	-	-	Known-InDel
k3k2SjrH7y	C1D1	short-variant	EGFR	known	E746_A750del	c.2235_2249delGGAATTAAGAGAAGC	7:55242464	4.12	-	-	-	-	-	-	-	-	-	-	-	Known-InDel
uhy7oSAnzB	C1D1	short-variant	EGFR	known	L858R	c.2573T>G	7:55259515	22.538	-	-	-	-	-	-	-	-	-	-	-	Known-Missense
uhy7oSAnzB	Discontinuation	short-variant	EGFR	known	L858R	c.2573T>G	7:55259515	18.162	-	-	-	-	-	-	-	-	-	-	-	Known-Missense
sX2VrJT1on	Discontinuation	short-variant	EGFR	known	L858R	c.2573T>G	7:55259515	5.13	-	-	-	-	-	-	-	-	-	-	-	Known-Missense
sX2VrJT1on	C1D1	short-variant	EGFR	known	L858R	c.2573T>G	7:55259515	0.14	-	-	-	-	-	-	-	-	-	-	-	Known-Missense
sX2VrJT1on	Discontinuation	short-variant	EGFR	unknown	G796S	c.2386G>A	7:55249088	4.15	-	-	-	-	-	-	-	-	-	-	-	Unknown-Missense
sX2VrJT1on	Discontinuation	copy-number-alteration	CCND1	known	-	-	-	-	2.92	-	-	amplification	-	-	-	-	-	-	-	Amplification
CORxWN9Tqr	C1D1	short-variant	EGFR	known	E746_A750del	c.2235_2249delGGAATTAAGAGAAGC	7:55242464	3.79	-	-	-	-	-	-	-	-	-	-	-	Known-InDel
CORxWN9Tqr	Discontinuation	short-variant	EGFR	known	E746_A750del	c.2235_2249delGGAATTAAGAGAAGC	7:55242464	12.13	-	-	-	-	-	-	-	-	-	-	-	Known-InDel
rSEy1oxxY7	C1D1	short-variant	EGFR	known	L858R	c.2573T>G	7:55259515	1.53	-	-	-	-	-	-	-	-	-	-	-	Known-Missense
BdaG8SqaEG	C1D1	short-variant	EGFR	known	E746_A750del	c.2235_2249delGGAATTAAGAGAAGC	7:55242464	10.89	-	-	-	-	-	-	-	-	-	-	-	Known-InDel
BdaG8SqaEG	Discontinuation	short-variant	EGFR	known	E746_A750del	c.2235_2249delGGAATTAAGAGAAGC	7:55242464	0.63	-	-	-	-	-	-	-	-	-	-	-	Known-InDel
n6Mb6mvtnZ	Discontinuation	short-variant	EGFR	known	C797S	c.2390G>C	7:55249092	4.985	-	-	-	-	-	-	-	-	-	-	-	Known-Missense
n6Mb6mvtnZ	C1D1	short-variant	EGFR	known	L747_A750delinsP	c.2239_2248delTTAAGAGAAGinsC	7:55242469	25.36	-	-	-	-	-	-	-	-	-	-	-	Known-InDel
n6Mb6mvtnZ	Discontinuation	short-variant	EGFR	known	L747_A750delinsP	c.2239_2248delTTAAGAGAAGinsC	7:55242469	18.92	-	-	-	-	-	-	-	-	-	-	-	Known-InDel
nGoNauOLsx	Discontinuation	short-variant	EGFR	known	A750_I759delinsSN	c.2248_2276delGCAACATCTCCGAAAGCCAACAAGGAAATinsAGCAA	7:55242478	17.36	-	-	-	-	-	-	-	-	-	-	-	Known-InDel
nGoNauOLsx	Discontinuation	copy-number-alteration	CDK6	known	-	-	-	-	3.04	-	-	amplification	-	-	-	-	-	-	-	Amplification
nGoNauOLsx	C1D1	short-variant	EGFR	known	A750_I759delinsSN	c.2248_2276delGCAACATCTCCGAAAGCCAACAAGGAAATinsAGCAA	7:55242478	60.06	-	-	-	-	-	-	-	-	-	-	-	Known-InDel
nGoNauOLsx	Discontinuation	copy-number-alteration	MET	known	-	-	-	-	3.7	-	-	amplification	-	-	-	-	-	-	-	Amplification
zUVcUuRRss	Discontinuation	copy-number-alteration	MET	known	-	-	-	-	5.58208	-	-	amplification	-	-	-	-	-	-	-	Amplification
zUVcUuRRss	Discontinuation	copy-number-alteration	CDK6	known	-	-	-	-	4.07822	-	-	amplification	-	-	-	-	-	-	-	Amplification
zUVcUuRRss	Discontinuation	copy-number-alteration	CCND1	known	-	-	-	-	5.81711	-	-	amplification	-	-	-	-	-	-	-	Amplification
zUVcUuRRss	C1D1	short-variant	EGFR	known	L858R	c.2573T>G	7:55259515	0.25	-	-	-	-	-	-	-	-	-	-	-	Known-Missense
zUVcUuRRss	Discontinuation	short-variant	EGFR	known	L858R	c.2573T>G	7:55259515	64.22	-	-	-	-	-	-	-	-	-	-	-	Known-Missense
zUVcUuRRss	Discontinuation	copy-number-alteration	CCND2	known	-	-	-	-	2.64627	-	-	amplification	-	-	-	-	-	-	-	Amplification
gSIP8PKZaC	Discontinuation	copy-number-alteration	CCND1	known	-	-	-	-	2.57	-	-	amplification	-	-	-	-	-	-	-	Amplification
gSIP8PKZaC	C1D1	short-variant	EGFR	known	E746_A750del	c.2235_2249delGGAATTAAGAGAAGC	7:55242464	17.71	-	-	-	-	-	-	-	-	-	-	-	Known-InDel
gSIP8PKZaC	Discontinuation	short-variant	EGFR	known	E746_A750del	c.2235_2249delGGAATTAAGAGAAGC	7:55242464	10.33	-	-	-	-	-	-	-	-	-	-	-	Known-InDel
vWboKBxESH	C1D1	short-variant	EGFR	known	L858R	c.2573T>G	7:55259515	1.828	-	-	-	-	-	-	-	-	-	-	-	Known-Missense
vWboKBxESH	Discontinuation	short-variant	EGFR	known	L858R	c.2573T>G	7:55259515	0.948	-	-	-	-	-	-	-	-	-	-	-	Known-Missense
vWboKBxESH	Discontinuation	short-variant	PIK3CA	known	E545K	c.1633G>A	3:178936091	0.114	-	-	-	-	-	-	-	-	-	-	-	Known-Missense
rlxqHQoqZj	C1D1	short-variant	EGFR	known	L858R	c.2573_2574delTGinsGT	7:55259515	24.54	-	-	-	-	-	-	-	-	-	-	-	Known-Missense
rlxqHQoqZj	Discontinuation	short-variant	EGFR	unknown	L718Q	c.2153T>A	7:55241705	0.608	-	-	-	-	-	-	-	-	-	-	-	Unknown-Missense
rlxqHQoqZj	Discontinuation	short-variant	EGFR	known	A767_V769dup	c.2300_2308dupCCAGCGTGG	7:55248998	0.05	-	-	-	-	-	-	-	-	-	-	-	Known-Other
rlxqHQoqZj	Discontinuation	short-variant	EGFR	known	L858R	c.2573_2574delTGinsGT	7:55259515	33.748	-	-	-	-	-	-	-	-	-	-	-	Known-Missense
rlxqHQoqZj	Discontinuation	short-variant	PIK3CA	known	E545K	c.1633G>A	3:178936091	0.738	-	-	-	-	-	-	-	-	-	-	-	Known-Missense
cPoIuyN1G5	Discontinuation	copy-number-alteration	MET	known	-	-	-	-	2.42808	-	-	amplification	-	-	-	-	-	-	-	Amplification
cPoIuyN1G5	C1D1	short-variant	EGFR	known	E746_A750delinsQP	c.2236_2248delGAATTAAGAGAAGinsCAAC	7:55242466	0.59	-	-	-	-	-	-	-	-	-	-	-	Known-InDel
cPoIuyN1G5	Discontinuation	short-variant	EGFR	known	E746_A750delinsQP	c.2236_2248delGAATTAAGAGAAGinsCAAC	7:55242466	0.15	-	-	-	-	-	-	-	-	-	-	-	Known-InDel
BrnHxEtMIC	C1D1	short-variant	EGFR	known	E746_A750del	c.2236_2250delGAATTAAGAGAAGCA	7:55242465	1.01	-	-	-	-	-	-	-	-	-	-	-	Known-InDel
BrnHxEtMIC	Discontinuation	short-variant	EGFR	known	E746_A750del	c.2236_2250delGAATTAAGAGAAGCA	7:55242465	0.24	-	-	-	-	-	-	-	-	-	-	-	Known-InDel
CwaCjZDDTx	C1D1	short-variant	EGFR	known	L858R	c.2573T>G	7:55259515	19.24	-	-	-	-	-	-	-	-	-	-	-	Known-Missense
CwaCjZDDTx	Discontinuation	short-variant	EGFR	known	L858R	c.2573T>G	7:55259515	48.71	-	-	-	-	-	-	-	-	-	-	-	Known-Missense
Rst5cZxjmx	C1D1	short-variant	EGFR	known	L858R	c.2573T>G	7:55259515	0.7	-	-	-	-	-	-	-	-	-	-	-	Known-Missense
hPsQNV998z	Discontinuation	short-variant	EGFR	known	L858R	c.2573T>G	7:55259515	12.264	-	-	-	-	-	-	-	-	-	-	-	Known-Missense
hPsQNV998z	Discontinuation	copy-number-alteration	MET	known	-	-	-	-	2.33172	-	-	amplification	-	-	-	-	-	-	-	Amplification
hPsQNV998z	Discontinuation	copy-number-alteration	CDK6	known	-	-	-	-	2.55708	-	-	amplification	-	-	-	-	-	-	-	Amplification
hPsQNV998z	C1D1	short-variant	EGFR	known	L858R	c.2573T>G	7:55259515	0.263	-	-	-	-	-	-	-	-	-	-	-	Known-Missense
xyebpM0FLp	Discontinuation	short-variant	EGFR	known	E746_A750del	c.2236_2250delGAATTAAGAGAAGCA	7:55242465	18.36	-	-	-	-	-	-	-	-	-	-	-	Known-InDel
xyebpM0FLp	C1D1	short-variant	EGFR	known	E746_A750del	c.2236_2250delGAATTAAGAGAAGCA	7:55242465	16.58	-	-	-	-	-	-	-	-	-	-	-	Known-InDel
VgtnJ8kEe3	Discontinuation	copy-number-alteration	ERBB2	known	-	-	-	-	2.33312	-	-	amplification	-	-	-	-	-	-	-	Amplification
VgtnJ8kEe3	C1D1	short-variant	EGFR	known	L858R	c.2573T>G	7:55259515	8.944	-	-	-	-	-	-	-	-	-	-	-	Known-Missense
VgtnJ8kEe3	Discontinuation	short-variant	EGFR	known	L858R	c.2573T>G	7:55259515	13.564	-	-	-	-	-	-	-	-	-	-	-	Known-Missense
VgtnJ8kEe3	Discontinuation	copy-number-alteration	MET	known	-	-	-	-	2.82294	-	-	amplification	-	-	-	-	-	-	-	Amplification
bKOIUCyXp8	C1D1	short-variant	EGFR	known	L747_T751delinsP	c.2239_2251delTTAAGAGAAGCAAinsC	7:55242469	7.87	-	-	-	-	-	-	-	-	-	-	-	Known-InDel
bKOIUCyXp8	Discontinuation	short-variant	EGFR	known	L747_T751delinsP	c.2239_2251delTTAAGAGAAGCAAinsC	7:55242469	1.48	-	-	-	-	-	-	-	-	-	-	-	Known-InDel
Whj8gay0fw	C1D1	short-variant	EGFR	known	E746_A750del	c.2235_2249delGGAATTAAGAGAAGC	7:55242464	2.08	-	-	-	-	-	-	-	-	-	-	-	Known-InDel
Myc3yS6Yfe	Discontinuation	copy-number-alteration	MET	known	-	-	-	-	2.67725	-	-	amplification	-	-	-	-	-	-	-	Amplification
Myc3yS6Yfe	C1D1	short-variant	EGFR	known	E746_A750del	c.2236_2250delGAATTAAGAGAAGCA	7:55242465	36.23	-	-	-	-	-	-	-	-	-	-	-	Known-InDel
Myc3yS6Yfe	Discontinuation	short-variant	EGFR	known	E746_A750del	c.2236_2250delGAATTAAGAGAAGCA	7:55242465	20.91	-	-	-	-	-	-	-	-	-	-	-	Known-InDel
6RV5UmsPCK	C1D1	short-variant	EGFR	known	E746_A750del	c.2235_2249delGGAATTAAGAGAAGC	7:55242464	2.57	-	-	-	-	-	-	-	-	-	-	-	Known-InDel
6RV5UmsPCK	Discontinuation	short-variant	EGFR	known	E746_A750del	c.2235_2249delGGAATTAAGAGAAGC	7:55242464	10	-	-	-	-	-	-	-	-	-	-	-	Known-InDel
H9ChyaI4T9	C1D1	short-variant	EGFR	known	L858R	c.2573T>G	7:55259515	1.43	-	-	-	-	-	-	-	-	-	-	-	Known-Missense
H9ChyaI4T9	Discontinuation	short-variant	EGFR	known	L858R	c.2573T>G	7:55259515	12.29	-	-	-	-	-	-	-	-	-	-	-	Known-Missense
eMoJr2EKDE	C1D1	short-variant	EGFR	known	E746_A750del	c.2235_2249delGGAATTAAGAGAAGC	7:55242464	23.4	-	-	-	-	-	-	-	-	-	-	-	Known-InDel
eMoJr2EKDE	Discontinuation	short-variant	EGFR	known	E746_A750del	c.2235_2249delGGAATTAAGAGAAGC	7:55242464	0.61	-	-	-	-	-	-	-	-	-	-	-	Known-InDel
vl5zs3z69L	Discontinuation	copy-number-alteration	MET	known	-	-	-	-	2.22792	-	-	amplification	-	-	-	-	-	-	-	Amplification
vl5zs3z69L	C1D1	short-variant	EGFR	known	E746_A750del	c.2235_2249delGGAATTAAGAGAAGC	7:55242464	35	-	-	-	-	-	-	-	-	-	-	-	Known-InDel
vl5zs3z69L	Discontinuation	short-variant	EGFR	known	E746_A750del	c.2235_2249delGGAATTAAGAGAAGC	7:55242464	5.36	-	-	-	-	-	-	-	-	-	-	-	Known-InDel

## Sheet: FLAURA_SoC arm
Patient_ID	Visit	VARIANT-TYPE	GENE	SOMATIC STATUS/FUNCTIONAL IMPACT	SV-PROTEIN-CHANGE	SV-CDS-CHANGE	SV-GENOME-POSITION	SV-PERCENT-READS	CNA-COPY-NUMBER	CNA-EXONS	CNA-RATIO	CNA-TYPE	REARR-GENE1	REARR-GENE2	REARR-DESCRIPTION	REARR-IN-FRAME?	REARR-POS1	REARR-POS2	REARR-NUMBER-OF-READS	Known-Other
pyJybbYDZ3	C1D1	short-variant	EGFR	known	E746_A750del	c.2236_2250delGAATTAAGAGAAGCA	7:55242465	5.1	-	-	-	-	-	-	-	-	-	-	-	Known-InDel
pyJybbYDZ3	Discontinuation	short-variant	EGFR	known	E746_A750del	c.2236_2250delGAATTAAGAGAAGCA	7:55242465	41.26	-	-	-	-	-	-	-	-	-	-	-	Known-InDel
pyJybbYDZ3	Discontinuation	short-variant	EGFR	known	T790M	c.2369C>T	7:55249071	17.556	-	-	-	-	-	-	-	-	-	-	-	Known-Missense
pyJybbYDZ3	Discontinuation	rearrangement	RET	known	-	-	-	-	-	-	-	-	RET	CCDC6	Fusion	-	10:43611407	10:61646107	-	Rearrangement
pyJybbYDZ3	Discontinuation	copy-number-alteration	ERBB2	known	-	-	-	-	6.43279	-	-	amplification	-	-	-	-	-	-	-	Amplification
cTfh23U10Z	C1D1	short-variant	EGFR	known	E746_A750del	c.2235_2249delGGAATTAAGAGAAGC	7:55242464	50.02	-	-	-	-	-	-	-	-	-	-	-	Known-InDel
JyV6dktGFz	Discontinuation	copy-number-alteration	CCND2	known	-	-	-	-	2.54978	-	-	amplification	-	-	-	-	-	-	-	Amplification
JyV6dktGFz	Discontinuation	short-variant	EGFR	known	T790M	c.2369C>T	7:55249071	12.952	-	-	-	-	-	-	-	-	-	-	-	Known-Missense
JyV6dktGFz	Discontinuation	copy-number-alteration	CDK6	known	-	-	-	-	2.46889	-	-	amplification	-	-	-	-	-	-	-	Amplification
JyV6dktGFz	C1D1	short-variant	EGFR	known	L858R	c.2573T>G	7:55259515	0.521	-	-	-	-	-	-	-	-	-	-	-	Known-Missense
JyV6dktGFz	Discontinuation	short-variant	EGFR	known	L858R	c.2573T>G	7:55259515	34.533	-	-	-	-	-	-	-	-	-	-	-	Known-Missense
CxNpEnwL1n	C1D1	short-variant	EGFR	known	L858R	c.2573T>G	7:55259515	0.362	-	-	-	-	-	-	-	-	-	-	-	Known-Missense
OZx8CCEOED	C1D1	short-variant	EGFR	known	L858R	c.2573T>G	7:55259515	0.233	-	-	-	-	-	-	-	-	-	-	-	Known-Missense
OZx8CCEOED	Discontinuation	short-variant	EGFR	known	L858R	c.2573T>G	7:55259515	1.405	-	-	-	-	-	-	-	-	-	-	-	Known-Missense
OZx8CCEOED	Discontinuation	short-variant	EGFR	known	T790M	c.2369C>T	7:55249071	0.592	-	-	-	-	-	-	-	-	-	-	-	Known-Missense
Q1D4Yvqyya	Progression	short-variant	EGFR	known	T790M	c.2369C>T	7:55249071	1.04	-	-	-	-	-	-	-	-	-	-	-	Known-Missense
Q1D4Yvqyya	C1D1	short-variant	EGFR	known	E746_A750del	c.2235_2249delGGAATTAAGAGAAGC	7:55242464	2.17	-	-	-	-	-	-	-	-	-	-	-	Known-InDel
Q1D4Yvqyya	Progression	short-variant	EGFR	known	E746_A750del	c.2235_2249delGGAATTAAGAGAAGC	7:55242464	3.12	-	-	-	-	-	-	-	-	-	-	-	Known-InDel
KN2v9P7dQp	C1D1	short-variant	EGFR	known	L858R	c.2573T>G	7:55259515	0.87	-	-	-	-	-	-	-	-	-	-	-	Known-Missense
KN2v9P7dQp	Discontinuation	short-variant	EGFR	known	L858R	c.2573T>G	7:55259515	0.42	-	-	-	-	-	-	-	-	-	-	-	Known-Missense
KN2v9P7dQp	C1D1	short-variant	EGFR	known	T790M	c.2369C>T	7:55249071	0.68	-	-	-	-	-	-	-	-	-	-	-	Known-Missense
KN2v9P7dQp	Discontinuation	short-variant	EGFR	known	T790M	c.2369C>T	7:55249071	0.44	-	-	-	-	-	-	-	-	-	-	-	Known-Missense
P5ZIA8YzqX	C1D1	short-variant	EGFR	known	E746_A750del	c.2235_2249delGGAATTAAGAGAAGC	7:55242464	1.1	-	-	-	-	-	-	-	-	-	-	-	Known-InDel
P5ZIA8YzqX	Progression	short-variant	EGFR	known	E746_A750del	c.2235_2249delGGAATTAAGAGAAGC	7:55242464	0.11	-	-	-	-	-	-	-	-	-	-	-	Known-InDel
B8v0oOVr2t	Discontinuation	short-variant	EGFR	known	T790M	c.2369C>T	7:55249071	5.346	-	-	-	-	-	-	-	-	-	-	-	Known-Missense
B8v0oOVr2t	C1D1	short-variant	EGFR	known	E746_A750del	c.2235_2249delGGAATTAAGAGAAGC	7:55242464	10.44	-	-	-	-	-	-	-	-	-	-	-	Known-InDel
B8v0oOVr2t	Discontinuation	short-variant	EGFR	known	E746_A750del	c.2235_2249delGGAATTAAGAGAAGC	7:55242464	9.25	-	-	-	-	-	-	-	-	-	-	-	Known-InDel
4mZP50FFlH	Discontinuation	short-variant	EGFR	known	T790M	c.2369C>T	7:55249071	6.341	-	-	-	-	-	-	-	-	-	-	-	Known-Missense
4mZP50FFlH	Discontinuation	short-variant	EGFR	known	E746_A750del	c.2235_2249delGGAATTAAGAGAAGC	7:55242464	15.32	-	-	-	-	-	-	-	-	-	-	-	Known-InDel
4mZP50FFlH	C1D1	short-variant	EGFR	known	E746_A750del	c.2235_2249delGGAATTAAGAGAAGC	7:55242464	11.71	-	-	-	-	-	-	-	-	-	-	-	Known-InDel
gRPSlfeMnd	C1D1	short-variant	EGFR	known	E746_A750del	c.2235_2249delGGAATTAAGAGAAGC	7:55242464	24.13	-	-	-	-	-	-	-	-	-	-	-	Known-InDel
gRPSlfeMnd	Discontinuation	short-variant	EGFR	known	T790M	c.2369C>T	7:55249071	1.07	-	-	-	-	-	-	-	-	-	-	-	Known-Missense
gRPSlfeMnd	Discontinuation	short-variant	EGFR	known	E746_A750del	c.2235_2249delGGAATTAAGAGAAGC	7:55242464	1.77	-	-	-	-	-	-	-	-	-	-	-	Known-InDel
oE5dUTLS8d	Discontinuation	copy-number-alteration	CDK6	known	-	-	-	-	2.33766	-	-	amplification	-	-	-	-	-	-	-	Amplification
oE5dUTLS8d	C1D1	short-variant	EGFR	known	L858R	c.2573T>G	7:55259515	2.56	-	-	-	-	-	-	-	-	-	-	-	Known-Missense
oE5dUTLS8d	Discontinuation	short-variant	EGFR	known	L858R	c.2573T>G	7:55259515	89.172	-	-	-	-	-	-	-	-	-	-	-	Known-Missense
oE5dUTLS8d	Discontinuation	copy-number-alteration	MET	known	-	-	-	-	2.81427	-	-	amplification	-	-	-	-	-	-	-	Amplification
oE5dUTLS8d	Discontinuation	short-variant	EGFR	known	T790M	c.2369C>T	7:55249071	10.932	-	-	-	-	-	-	-	-	-	-	-	Known-Missense
7GfBONUPTg	C1D1	short-variant	EGFR	known	L858R	c.2573T>G	7:55259515	7.681	-	-	-	-	-	-	-	-	-	-	-	Known-Missense
7GfBONUPTg	Discontinuation	short-variant	EGFR	known	L858R	c.2573T>G	7:55259515	16.628	-	-	-	-	-	-	-	-	-	-	-	Known-Missense
C3NFG1z2Ny	C1D1	short-variant	EGFR	known	L858R	c.2573T>G	7:55259515	0.423	-	-	-	-	-	-	-	-	-	-	-	Known-Missense
9PVRTiNH6g	C1D1	short-variant	EGFR	known	L858R	c.2573T>G	7:55259515	6.77	-	-	-	-	-	-	-	-	-	-	-	Known-Missense
9PVRTiNH6g	Progression	short-variant	EGFR	known	L858R	c.2573T>G	7:55259515	0.04	-	-	-	-	-	-	-	-	-	-	-	Known-Missense
vILC6HtyTv	C1D1	short-variant	EGFR	known	L858R	c.2573T>G	7:55259515	0.57	-	-	-	-	-	-	-	-	-	-	-	Known-Missense
8YLIu4ONGl	C1D1	short-variant	EGFR	known	L858R	c.2573T>G	7:55259515	38.289	-	-	-	-	-	-	-	-	-	-	-	Known-Missense
8YLIu4ONGl	Discontinuation	short-variant	EGFR	known	L858R	c.2573T>G	7:55259515	6.092	-	-	-	-	-	-	-	-	-	-	-	Known-Missense
8YLIu4ONGl	Discontinuation	short-variant	EGFR	known	T790M	c.2369C>T	7:55249071	5.842	-	-	-	-	-	-	-	-	-	-	-	Known-Missense
BpBolmpmxO	C1D1	short-variant	EGFR	known	L858R	c.2573T>G	7:55259515	0.744	-	-	-	-	-	-	-	-	-	-	-	Known-Missense
egGTXP8zuC	C1D1	short-variant	EGFR	known	L858R	c.2573T>G	7:55259515	13.266	-	-	-	-	-	-	-	-	-	-	-	Known-Missense
egGTXP8zuC	Discontinuation	short-variant	EGFR	known	L858R	c.2573T>G	7:55259515	5.903	-	-	-	-	-	-	-	-	-	-	-	Known-Missense
egGTXP8zuC	Discontinuation	short-variant	EGFR	known	T790M	c.2369C>T	7:55249071	1.984	-	-	-	-	-	-	-	-	-	-	-	Known-Missense
pMvpXfLw8u	C1D1	short-variant	EGFR	known	E746_T751delinsL	c.2235_2252delGGAATTAAGAGAAGCAACinsATT	7:55242465	11.26	-	-	-	-	-	-	-	-	-	-	-	Known-InDel
pMvpXfLw8u	Discontinuation	short-variant	EGFR	known	E746_T751delinsL	c.2235_2252delGGAATTAAGAGAAGCAACinsATT	7:55242465	0.37	-	-	-	-	-	-	-	-	-	-	-	Known-InDel
8Gzrk1H9ma	C1D1	short-variant	EGFR	known	E746_A750del	c.2235_2249delGGAATTAAGAGAAGC	7:55242464	8.61	-	-	-	-	-	-	-	-	-	-	-	Known-InDel
8Gzrk1H9ma	Discontinuation	short-variant	EGFR	known	E746_A750del	c.2235_2249delGGAATTAAGAGAAGC	7:55242464	2.49	-	-	-	-	-	-	-	-	-	-	-	Known-InDel
8Gzrk1H9ma	Discontinuation	short-variant	EGFR	known	T790M	c.2369C>T	7:55249071	0.69	-	-	-	-	-	-	-	-	-	-	-	Known-Missense
e9NWr8S4PE	Discontinuation	short-variant	EGFR	known	T790M	c.2369C>T	7:55249071	2.82	-	-	-	-	-	-	-	-	-	-	-	Known-Missense
e9NWr8S4PE	C1D1	short-variant	EGFR	known	L747_T751del	c.2240_2254delTAAGAGAAGCAACAT	7:55242467	20.05	-	-	-	-	-	-	-	-	-	-	-	Known-InDel
e9NWr8S4PE	Discontinuation	short-variant	EGFR	known	L747_T751del	c.2240_2254delTAAGAGAAGCAACAT	7:55242467	8.98	-	-	-	-	-	-	-	-	-	-	-	Known-InDel
oSuPvOmbhz	C1D1	short-variant	EGFR	known	E746_A750del	c.2235_2249delGGAATTAAGAGAAGC	7:55242464	1.47	-	-	-	-	-	-	-	-	-	-	-	Known-InDel
oSuPvOmbhz	Progression	short-variant	EGFR	known	E746_A750del	c.2235_2249delGGAATTAAGAGAAGC	7:55242464	0.1	-	-	-	-	-	-	-	-	-	-	-	Known-InDel
EJOsn0NBF0	C1D1	short-variant	EGFR	known	L747_P753delinsQ	c.2239_2258delTTAAGAGAAGCAACATCTCCinsCA	7:55242469	9.86	-	-	-	-	-	-	-	-	-	-	-	Known-InDel
EJOsn0NBF0	Discontinuation	short-variant	EGFR	known	L747_P753delinsQ	c.2239_2258delTTAAGAGAAGCAACATCTCCinsCA	7:55242469	6.26	-	-	-	-	-	-	-	-	-	-	-	Known-InDel
EJOsn0NBF0	Discontinuation	short-variant	EGFR	known	T790M	c.2369C>T	7:55249071	3.89	-	-	-	-	-	-	-	-	-	-	-	Known-Missense
905z2fyohb	C1D1	short-variant	EGFR	known	E746_A750del	c.2235_2249delGGAATTAAGAGAAGC	7:55242464	0.06	-	-	-	-	-	-	-	-	-	-	-	Known-InDel
SDLX79PQjP	Discontinuation	short-variant	EGFR	known	C797S	c.2390G>C	7:55249092	21.703	-	-	-	-	-	-	-	-	-	-	-	Known-Missense
SDLX79PQjP	Discontinuation	short-variant	EGFR	unknown	L718Q	c.2153T>A	7:55241705	0.081	-	-	-	-	-	-	-	-	-	-	-	Unknown-Missense
SDLX79PQjP	C1D1	short-variant	EGFR	known	L747_E749del	c.2239_2247delTTAAGAGAA	7:55242465	12.64	-	-	-	-	-	-	-	-	-	-	-	Known-InDel
SDLX79PQjP	Discontinuation	short-variant	EGFR	known	L747_E749del	c.2239_2247delTTAAGAGAA	7:55242465	69.43	-	-	-	-	-	-	-	-	-	-	-	Known-InDel
SDLX79PQjP	Discontinuation	copy-number-alteration	CCND1	known	-	-	-	-	2.9601	-	-	amplification	-	-	-	-	-	-	-	Amplification
SDLX79PQjP	Discontinuation	short-variant	EGFR	known	T790M	c.2369C>T	7:55249071	20.991	-	-	-	-	-	-	-	-	-	-	-	Known-Missense
SDLX79PQjP	Discontinuation	short-variant	PIK3CA	known	E545K	c.1633G>A	3:178936091	0.085	-	-	-	-	-	-	-	-	-	-	-	Known-Missense
UCbfvDwQ6B	C1D1	short-variant	EGFR	known	E746_A750del	c.2236_2250delGAATTAAGAGAAGCA	7:55242465	10.79	-	-	-	-	-	-	-	-	-	-	-	Known-InDel
UCbfvDwQ6B	Discontinuation	short-variant	EGFR	known	E746_A750del	c.2236_2250delGAATTAAGAGAAGCA	7:55242465	1.48	-	-	-	-	-	-	-	-	-	-	-	Known-InDel
eWw8zUhXkV	C1D1	short-variant	EGFR	known	E746_A750del	c.2235_2249delGGAATTAAGAGAAGC	7:55242464	8.8	-	-	-	-	-	-	-	-	-	-	-	Known-InDel
eWw8zUhXkV	Discontinuation	short-variant	EGFR	known	E746_A750del	c.2235_2249delGGAATTAAGAGAAGC	7:55242464	1.46	-	-	-	-	-	-	-	-	-	-	-	Known-InDel
UyoypCauRK	C1D1	short-variant	EGFR	known	E749_N756delinsAT	c.2246_2267delAAGCAACATCTCCGAAAGCCAAinsCCAC	7:55242476	0.99	-	-	-	-	-	-	-	-	-	-	-	Known-InDel
UyoypCauRK	Discontinuation	short-variant	EGFR	known	E749_N756delinsAT	c.2246_2267delAAGCAACATCTCCGAAAGCCAAinsCCAC	7:55242476	2.57	-	-	-	-	-	-	-	-	-	-	-	Known-InDel
7woA4KWzG1	Discontinuation	short-variant	EGFR	known	L858R	c.2573T>G	7:55259515	2.109	-	-	-	-	-	-	-	-	-	-	-	Known-Missense
7woA4KWzG1	C1D1	short-variant	EGFR	known	L858R	c.2573T>G	7:55259515	10.337	-	-	-	-	-	-	-	-	-	-	-	Known-Missense
7woA4KWzG1	Discontinuation	short-variant	EGFR	known	T790M	c.2369C>T	7:55249071	0.932	-	-	-	-	-	-	-	-	-	-	-	Known-Missense
LaL2UKcboj	C1D1	short-variant	EGFR	known	E746_A750del	c.2235_2249delGGAATTAAGAGAAGC	7:55242464	13.07	-	-	-	-	-	-	-	-	-	-	-	Known-InDel
LaL2UKcboj	Discontinuation	short-variant	EGFR	known	E746_A750del	c.2235_2249delGGAATTAAGAGAAGC	7:55242464	6.77	-	-	-	-	-	-	-	-	-	-	-	Known-InDel
LaL2UKcboj	Discontinuation	short-variant	EGFR	known	T790M	c.2369C>T	7:55249071	2.115	-	-	-	-	-	-	-	-	-	-	-	Known-Missense
GTWoTmXxyT	C1D1	short-variant	EGFR	known	E746_S752delinsV	c.2237_2255delAATTAAGAGAAGCAACATCinsT	7:55242467	1.13	-	-	-	-	-	-	-	-	-	-	-	Known-InDel
712qZKbCjg	C1D1	short-variant	EGFR	known	L858R	c.2573T>G	7:55259515	1.65	-	-	-	-	-	-	-	-	-	-	-	Known-Missense
XYv3jWAJPv	C1D1	short-variant	EGFR	known	E746_A750del	c.2236_2250delGAATTAAGAGAAGCA	7:55242465	4.65	-	-	-	-	-	-	-	-	-	-	-	Known-InDel
XYv3jWAJPv	Progression	short-variant	EGFR	known	E746_A750del	c.2236_2250delGAATTAAGAGAAGCA	7:55242465	0.06	-	-	-	-	-	-	-	-	-	-	-	Known-InDel
7SVNmeAP9U	C1D1	short-variant	EGFR	known	L858R	c.2573T>G	7:55259515	8.03	-	-	-	-	-	-	-	-	-	-	-	Known-Missense
7SVNmeAP9U	Discontinuation	short-variant	EGFR	known	L858R	c.2573T>G	7:55259515	1.839	-	-	-	-	-	-	-	-	-	-	-	Known-Missense
qCpFB7ng1U	C1D1	short-variant	EGFR	known	L858R	c.2573T>G	7:55259515	53.93	-	-	-	-	-	-	-	-	-	-	-	Known-Missense
qCpFB7ng1U	Discontinuation	short-variant	EGFR	known	L858R	c.2573T>G	7:55259515	0.06	-	-	-	-	-	-	-	-	-	-	-	Known-Missense
Tc3wLSRo6E	Discontinuation	short-variant	EGFR	known	T790M	c.2369C>T	7:55249071	1.543	-	-	-	-	-	-	-	-	-	-	-	Known-Missense
Tc3wLSRo6E	C1D1	short-variant	EGFR	known	E746_A750del	c.2236_2250delGAATTAAGAGAAGCA	7:55242465	1.52	-	-	-	-	-	-	-	-	-	-	-	Known-InDel
Tc3wLSRo6E	Discontinuation	short-variant	EGFR	known	E746_A750del	c.2236_2250delGAATTAAGAGAAGCA	7:55242465	2.58	-	-	-	-	-	-	-	-	-	-	-	Known-InDel
7PuLaS3CRp	Discontinuation	short-variant	EGFR	known	E746_A750del	c.2236_2250delGAATTAAGAGAAGCA	7:55242465	0.03	-	-	-	-	-	-	-	-	-	-	-	Known-InDel
7PuLaS3CRp	C1D1	short-variant	EGFR	known	E746_A750del	c.2236_2250delGAATTAAGAGAAGCA	7:55242465	1.42	-	-	-	-	-	-	-	-	-	-	-	Known-InDel
rE6YFdl0Qs	C1D1	short-variant	EGFR	known	E746_S752delinsV	c.2237_2255delAATTAAGAGAAGCAACATCinsT	7:55242467	0.35	-	-	-	-	-	-	-	-	-	-	-	Known-InDel
rE6YFdl0Qs	Discontinuation	short-variant	PIK3CA	known	E545K	c.1633G>A	3:178936091	0.819	-	-	-	-	-	-	-	-	-	-	-	Known-Missense
rE6YFdl0Qs	Discontinuation	short-variant	EGFR	known	E746_S752delinsV	c.2237_2255delAATTAAGAGAAGCAACATCinsT	7:55242467	15.77	-	-	-	-	-	-	-	-	-	-	-	Known-InDel
D8dzKzr3ZS	C1D1	short-variant	EGFR	known	E746_A750del	c.2235_2249delGGAATTAAGAGAAGC	7:55242464	24.43	-	-	-	-	-	-	-	-	-	-	-	Known-InDel
3xvUinb6NN	Discontinuation	copy-number-alteration	MET	known	-	-	-	-	2.56551	-	-	amplification	-	-	-	-	-	-	-	Amplification
3xvUinb6NN	C1D1	short-variant	EGFR	known	E746_A750del	c.2235_2249delGGAATTAAGAGAAGC	7:55242464	53.47	-	-	-	-	-	-	-	-	-	-	-	Known-InDel
3xvUinb6NN	Discontinuation	short-variant	EGFR	known	E746_A750del	c.2235_2249delGGAATTAAGAGAAGC	7:55242464	28.41	-	-	-	-	-	-	-	-	-	-	-	Known-InDel
EmOc3l1PDf	C1D1	short-variant	EGFR	known	L858R	c.2573T>G	7:55259515	2.581	-	-	-	-	-	-	-	-	-	-	-	Known-Missense
wsojW8AvsU	Discontinuation	short-variant	EGFR	known	E746_A750del	c.2235_2249delGGAATTAAGAGAAGC	7:55242464	0.09	-	-	-	-	-	-	-	-	-	-	-	Known-InDel
wsojW8AvsU	C1D1	short-variant	EGFR	known	E746_A750del	c.2235_2249delGGAATTAAGAGAAGC	7:55242464	6	-	-	-	-	-	-	-	-	-	-	-	Known-InDel
6zUYPBHy8k	C1D1	short-variant	EGFR	known	E746_A750delinsT	c.2235_2248delGGAATTAAGAGAAGinsAA	7:55242465	25.67	-	-	-	-	-	-	-	-	-	-	-	Known-InDel
6zUYPBHy8k	Discontinuation	short-variant	EGFR	known	E746_A750delinsT	c.2235_2248delGGAATTAAGAGAAGinsAA	7:55242465	2.76	-	-	-	-	-	-	-	-	-	-	-	Known-InDel
6zUYPBHy8k	Discontinuation	short-variant	EGFR	known	T790M	c.2369C>T	7:55249071	0.424	-	-	-	-	-	-	-	-	-	-	-	Known-Missense
nJE1agzPeU	C1D1	short-variant	EGFR	known	A750_I759delinsPT	c.2248_2276delGCAACATCTCCGAAAGCCAACAAGGAAATinsCCAAC	7:55242478	0.35	-	-	-	-	-	-	-	-	-	-	-	Known-InDel
1e2cJfjFbn	C1D1	short-variant	EGFR	known	E746_T751delinsA	c.2237_2251delAATTAAGAGAAGCAA	7:55242466	1.37	-	-	-	-	-	-	-	-	-	-	-	Known-InDel
1e2cJfjFbn	Discontinuation	short-variant	EGFR	known	E746_T751delinsA	c.2237_2251delAATTAAGAGAAGCAA	7:55242466	0.35	-	-	-	-	-	-	-	-	-	-	-	Known-InDel
G6SMSNiid4	C1D1	short-variant	EGFR	known	E746_S752delinsV	c.2237_2255delAATTAAGAGAAGCAACATCinsT	7:55242467	0.99	-	-	-	-	-	-	-	-	-	-	-	Known-InDel
G6SMSNiid4	Discontinuation	short-variant	EGFR	known	E746_S752delinsV	c.2237_2255delAATTAAGAGAAGCAACATCinsT	7:55242467	0.27	-	-	-	-	-	-	-	-	-	-	-	Known-InDel
d46US2wiFz	C1D1	short-variant	EGFR	known	E746_T751delinsV	c.2237_2252delAATTAAGAGAAGCAACinsT	7:55242467	0.75	-	-	-	-	-	-	-	-	-	-	-	Known-InDel
d46US2wiFz	Discontinuation	short-variant	EGFR	known	E746_T751delinsV	c.2237_2252delAATTAAGAGAAGCAACinsT	7:55242467	2.06	-	-	-	-	-	-	-	-	-	-	-	Known-InDel
d46US2wiFz	Discontinuation	short-variant	EGFR	known	T790M	c.2369C>T	7:55249071	0.899	-	-	-	-	-	-	-	-	-	-	-	Known-Missense
ITDR3ZW1iq	C1D1	short-variant	EGFR	known	L747_E749del	c.2239_2247delTTAAGAGAA	7:55242465	0.02	-	-	-	-	-	-	-	-	-	-	-	Known-InDel
5W930njrta	C1D1	short-variant	EGFR	known	L858R	c.2573T>G	7:55259515	2.526	-	-	-	-	-	-	-	-	-	-	-	Known-Missense
5W930njrta	Progression	short-variant	EGFR	known	L858R	c.2573T>G	7:55259515	1.121	-	-	-	-	-	-	-	-	-	-	-	Known-Missense
hPwyMrkMjT	C1D1	short-variant	EGFR	known	L747_T751del	c.2240_2254delTAAGAGAAGCAACAT	7:55242467	0.1	-	-	-	-	-	-	-	-	-	-	-	Known-InDel
hPwyMrkMjT	Discontinuation	short-variant	EGFR	known	L747_T751del	c.2240_2254delTAAGAGAAGCAACAT	7:55242467	0.03	-	-	-	-	-	-	-	-	-	-	-	Known-InDel
GqfydnrzLg	C1D1	short-variant	EGFR	known	L858R	c.2573T>G	7:55259515	5.882	-	-	-	-	-	-	-	-	-	-	-	Known-Missense
GqfydnrzLg	Progression	short-variant	EGFR	known	L858R	c.2573T>G	7:55259515	0.975	-	-	-	-	-	-	-	-	-	-	-	Known-Missense
ZpgPXXShXo	Discontinuation	short-variant	EGFR	known	T790M	c.2369C>T	7:55249071	5.967	-	-	-	-	-	-	-	-	-	-	-	Known-Missense
ZpgPXXShXo	C1D1	short-variant	EGFR	known	L858R	c.2573T>G	7:55259515	1.927	-	-	-	-	-	-	-	-	-	-	-	Known-Missense
ZpgPXXShXo	Discontinuation	short-variant	EGFR	known	L858R	c.2573T>G	7:55259515	16.111	-	-	-	-	-	-	-	-	-	-	-	Known-Missense
dssYDpDaXr	C1D1	short-variant	EGFR	known	E746_A750del	c.2236_2250delGAATTAAGAGAAGCA	7:55242465	19.98	-	-	-	-	-	-	-	-	-	-	-	Known-InDel
XUOpyEA8bC	C1D1	short-variant	EGFR	known	E746_A750del	c.2235_2249delGGAATTAAGAGAAGC	7:55242464	0.25	-	-	-	-	-	-	-	-	-	-	-	Known-InDel
6VvLf6Ep3U	C1D1	short-variant	EGFR	known	E746_A750del	c.2235_2249delGGAATTAAGAGAAGC	7:55242464	0.18	-	-	-	-	-	-	-	-	-	-	-	Known-InDel
nzZQ8372KZ	C1D1	short-variant	EGFR	known	E746_A750del	c.2235_2249delGGAATTAAGAGAAGC	7:55242464	0.05	-	-	-	-	-	-	-	-	-	-	-	Known-InDel
nzZQ8372KZ	Discontinuation	short-variant	EGFR	known	E746_A750del	c.2235_2249delGGAATTAAGAGAAGC	7:55242464	16.86	-	-	-	-	-	-	-	-	-	-	-	Known-InDel
nzZQ8372KZ	Discontinuation	short-variant	EGFR	known	T790M	c.2369C>T	7:55249071	13.11	-	-	-	-	-	-	-	-	-	-	-	Known-Missense
PbgYaTJHii	Progression	short-variant	EGFR	known	T790M	c.2369C>T	7:55249071	5.25	-	-	-	-	-	-	-	-	-	-	-	Known-Missense
PbgYaTJHii	Progression	short-variant	NRAS	known	G12D	c.35G>A	1:115258747	0.08	-	-	-	-	-	-	-	-	-	-	-	Known-Missense
PbgYaTJHii	C1D1	short-variant	EGFR	known	E746_A750del	c.2235_2249delGGAATTAAGAGAAGC	7:55242464	49.46	-	-	-	-	-	-	-	-	-	-	-	Known-InDel
PbgYaTJHii	Progression	short-variant	EGFR	known	E746_A750del	c.2235_2249delGGAATTAAGAGAAGC	7:55242464	17.32	-	-	-	-	-	-	-	-	-	-	-	Known-InDel
6RbCaBKDnA	C1D1	short-variant	EGFR	known	L858R	c.2573T>G	7:55259515	12.999	-	-	-	-	-	-	-	-	-	-	-	Known-Missense
6RbCaBKDnA	Discontinuation	short-variant	EGFR	known	L858R	c.2573T>G	7:55259515	3.348	-	-	-	-	-	-	-	-	-	-	-	Known-Missense
3Q80sgsZ9o	Discontinuation	short-variant	EGFR	known	L858R	c.2573T>G	7:55259515	12.079	-	-	-	-	-	-	-	-	-	-	-	Known-Missense
3Q80sgsZ9o	C1D1	short-variant	EGFR	known	L858R	c.2573T>G	7:55259515	4.582	-	-	-	-	-	-	-	-	-	-	-	Known-Missense
SG89apPFHR	C1D1	short-variant	EGFR	known	E746_A750del	c.2235_2249delGGAATTAAGAGAAGC	7:55242464	0.44	-	-	-	-	-	-	-	-	-	-	-	Known-InDel
fIAitaQW1O	C1D1	short-variant	EGFR	known	L858R	c.2573T>G	7:55259515	2.331	-	-	-	-	-	-	-	-	-	-	-	Known-Missense
fIAitaQW1O	Discontinuation	short-variant	EGFR	known	L858R	c.2573T>G	7:55259515	6.11	-	-	-	-	-	-	-	-	-	-	-	Known-Missense
fIAitaQW1O	Discontinuation	short-variant	EGFR	known	T790M	c.2369C>T	7:55249071	2.289	-	-	-	-	-	-	-	-	-	-	-	Known-Missense
PFiiM04ve0	C1D1	short-variant	EGFR	known	L858R	c.2573T>G	7:55259515	0.679	-	-	-	-	-	-	-	-	-	-	-	Known-Missense
PFiiM04ve0	Discontinuation	short-variant	EGFR	known	L858R	c.2573T>G	7:55259515	0.246	-	-	-	-	-	-	-	-	-	-	-	Known-Missense
tnkGPMC2k0	Discontinuation	copy-number-alteration	CDK6	known	-	-	-	-	2.43456	-	-	amplification	-	-	-	-	-	-	-	Amplification
tnkGPMC2k0	Discontinuation	copy-number-alteration	MET	known	-	-	-	-	2.31108	-	-	amplification	-	-	-	-	-	-	-	Amplification
tnkGPMC2k0	Discontinuation	short-variant	EGFR	known	E746_A750del	c.2235_2249delGGAATTAAGAGAAGC	7:55242464	42.68	-	-	-	-	-	-	-	-	-	-	-	Known-InDel
tnkGPMC2k0	C1D1	short-variant	EGFR	known	E746_A750del	c.2235_2249delGGAATTAAGAGAAGC	7:55242464	0.9	-	-	-	-	-	-	-	-	-	-	-	Known-InDel
tnkGPMC2k0	Discontinuation	short-variant	EGFR	known	T790M	c.2369C>T	7:55249071	10.776	-	-	-	-	-	-	-	-	-	-	-	Known-Missense
eFv3w0j3RC	C1D1	short-variant	EGFR	known	L858R	c.2573T>G	7:55259515	19.138	-	-	-	-	-	-	-	-	-	-	-	Known-Missense
eFv3w0j3RC	Progression	short-variant	EGFR	known	L858R	c.2573T>G	7:55259515	6.971	-	-	-	-	-	-	-	-	-	-	-	Known-Missense
wJLpW22of7	C1D1	short-variant	EGFR	known	E746_A750del	c.2236_2250delGAATTAAGAGAAGCA	7:55242465	0.27	-	-	-	-	-	-	-	-	-	-	-	Known-InDel
TwUMndnAk9	C1D1	short-variant	EGFR	known	L747_E749del	c.2239_2247delTTAAGAGAA	7:55242465	0.05	-	-	-	-	-	-	-	-	-	-	-	Known-InDel
3Ms4u9YOak	C1D1	short-variant	EGFR	known	L858R	c.2573T>G	7:55259515	0.08	-	-	-	-	-	-	-	-	-	-	-	Known-Missense
3Ms4u9YOak	Discontinuation	short-variant	EGFR	known	L858R	c.2573T>G	7:55259515	0.38	-	-	-	-	-	-	-	-	-	-	-	Known-Missense
GKzGcTigB4	C1D1	short-variant	EGFR	known	L747_A755delinsAT	c.2239_2263delTTAAGAGAAGCAACATCTCCGAAAGinsGCAA	7:55242469	48.17	-	-	-	-	-	-	-	-	-	-	-	Known-InDel
GKzGcTigB4	Discontinuation	short-variant	EGFR	known	L747_A755delinsAT	c.2239_2263delTTAAGAGAAGCAACATCTCCGAAAGinsGCAA	7:55242469	53.32	-	-	-	-	-	-	-	-	-	-	-	Known-InDel
GKzGcTigB4	Discontinuation	short-variant	EGFR	known	T790M	c.2369C>T	7:55249071	14.331	-	-	-	-	-	-	-	-	-	-	-	Known-Missense
26TF2DhO5d	Discontinuation	short-variant	EGFR	known	E746_A750del	c.2236_2250delGAATTAAGAGAAGCA	7:55242465	2.4	-	-	-	-	-	-	-	-	-	-	-	Known-InDel
26TF2DhO5d	C1D1	short-variant	EGFR	known	E746_A750del	c.2236_2250delGAATTAAGAGAAGCA	7:55242465	1.15	-	-	-	-	-	-	-	-	-	-	-	Known-InDel
47Kq3N4OOr	Discontinuation	short-variant	EGFR	known	T790M	c.2369C>T	7:55249071	0.842	-	-	-	-	-	-	-	-	-	-	-	Known-Missense
47Kq3N4OOr	Discontinuation	copy-number-alteration	MET	known	-	-	-	-	2.20228	-	-	amplification	-	-	-	-	-	-	-	Amplification
47Kq3N4OOr	C1D1	short-variant	EGFR	known	E746_A750del	c.2235_2249delGGAATTAAGAGAAGC	7:55242464	1.34	-	-	-	-	-	-	-	-	-	-	-	Known-InDel
47Kq3N4OOr	Discontinuation	short-variant	EGFR	known	E746_A750del	c.2235_2249delGGAATTAAGAGAAGC	7:55242464	5.54	-	-	-	-	-	-	-	-	-	-	-	Known-InDel
q6MjL0RgGu	Discontinuation	short-variant	EGFR	known	L747_T751del	c.2240_2254delTAAGAGAAGCAACAT	7:55242467	32.25	-	-	-	-	-	-	-	-	-	-	-	Known-InDel
q6MjL0RgGu	Discontinuation	short-variant	EGFR	known	T790M	c.2369C>T	7:55249071	6.86	-	-	-	-	-	-	-	-	-	-	-	Known-Missense
q6MjL0RgGu	C1D1	short-variant	EGFR	known	L747_T751del	c.2240_2254delTAAGAGAAGCAACAT	7:55242467	28.33	-	-	-	-	-	-	-	-	-	-	-	Known-InDel
yjWBppmhTi	C1D1	short-variant	EGFR	known	L858R	c.2573T>G	7:55259515	10.31	-	-	-	-	-	-	-	-	-	-	-	Known-Missense
yjWBppmhTi	Discontinuation	short-variant	EGFR	known	L858R	c.2573T>G	7:55259515	35.864	-	-	-	-	-	-	-	-	-	-	-	Known-Missense
yjWBppmhTi	Discontinuation	copy-number-alteration	MET	known	-	-	-	-	2.28035	-	-	amplification	-	-	-	-	-	-	-	Amplification
prq5fMUkm3	C1D1	short-variant	EGFR	known	L858R	c.2573T>G	7:55259515	2.6	-	-	-	-	-	-	-	-	-	-	-	Known-Missense
prq5fMUkm3	Discontinuation	short-variant	EGFR	known	L858R	c.2573T>G	7:55259515	0.998	-	-	-	-	-	-	-	-	-	-	-	Known-Missense
prq5fMUkm3	Discontinuation	short-variant	EGFR	known	T790M	c.2369C>T	7:55249071	0.356	-	-	-	-	-	-	-	-	-	-	-	Known-Missense
GKg8HJDKiA	Discontinuation	short-variant	EGFR	known	T790M	c.2369C>T	7:55249071	0.476	-	-	-	-	-	-	-	-	-	-	-	Known-Missense
GKg8HJDKiA	C1D1	short-variant	EGFR	known	L747_P753delinsS	c.2240_2257delTAAGAGAAGCAACATCTC	7:55242469	21.49	-	-	-	-	-	-	-	-	-	-	-	Known-InDel
GKg8HJDKiA	Discontinuation	short-variant	EGFR	known	L747_P753delinsS	c.2240_2257delTAAGAGAAGCAACATCTC	7:55242469	5.78	-	-	-	-	-	-	-	-	-	-	-	Known-InDel
RSpzIDxIgv	C1D1	short-variant	EGFR	known	L747_T751del	c.2240_2254delTAAGAGAAGCAACAT	7:55242467	39.91	-	-	-	-	-	-	-	-	-	-	-	Known-InDel
RSpzIDxIgv	Discontinuation	short-variant	EGFR	known	L747_T751del	c.2240_2254delTAAGAGAAGCAACAT	7:55242467	46.22	-	-	-	-	-	-	-	-	-	-	-	Known-InDel
RSpzIDxIgv	Discontinuation	copy-number-alteration	MET	known	-	-	-	-	3.27429	-	-	amplification	-	-	-	-	-	-	-	Amplification
zGHZlJ1dBN	C1D1	short-variant	EGFR	known	L747_A755delinsAT	c.2239_2263delTTAAGAGAAGCAACATCTCCGAAAGinsGCCA	7:55242469	1.09	-	-	-	-	-	-	-	-	-	-	-	Known-InDel
zGHZlJ1dBN	Discontinuation	short-variant	EGFR	known	L747_A755delinsAT	c.2239_2263delTTAAGAGAAGCAACATCTCCGAAAGinsGCCA	7:55242469	0.11	-	-	-	-	-	-	-	-	-	-	-	Known-InDel
zGHZlJ1dBN	Discontinuation	short-variant	EGFR	known	T790M	c.2369C>T	7:55249071	0.05	-	-	-	-	-	-	-	-	-	-	-	Known-Missense
GESmjLkFRn	Discontinuation	copy-number-alteration	CDK6	known	-	-	-	-	2.55698	-	-	amplification	-	-	-	-	-	-	-	Amplification
GESmjLkFRn	Discontinuation	short-variant	EGFR	known	T790M	c.2369C>T	7:55249071	16.07	-	-	-	-	-	-	-	-	-	-	-	Known-Missense
GESmjLkFRn	Discontinuation	copy-number-alteration	MET	known	-	-	-	-	2.34493	-	-	amplification	-	-	-	-	-	-	-	Amplification
GESmjLkFRn	C1D1	short-variant	EGFR	known	L747_E749del	c.2239_2247delTTAAGAGAA	7:55242465	0.11	-	-	-	-	-	-	-	-	-	-	-	Known-InDel
GESmjLkFRn	Discontinuation	short-variant	EGFR	known	L747_A750delinsP	c.2239_2248delTTAAGAGAAGinsC	7:55242469	32.05	-	-	-	-	-	-	-	-	-	-	-	Known-InDel
omNNkHQVzb	C1D1	short-variant	EGFR	known	E746_A750del	c.2235_2249delGGAATTAAGAGAAGC	7:55242464	0.13	-	-	-	-	-	-	-	-	-	-	-	Known-InDel
omNNkHQVzb	Discontinuation	short-variant	EGFR	known	E746_A750del	c.2235_2249delGGAATTAAGAGAAGC	7:55242464	1.38	-	-	-	-	-	-	-	-	-	-	-	Known-InDel
omNNkHQVzb	Discontinuation	short-variant	EGFR	known	T790M	c.2369C>T	7:55249071	0.79	-	-	-	-	-	-	-	-	-	-	-	Known-Missense
s6Jc8JgdFf	C1D1	short-variant	EGFR	known	E746_A750del	c.2236_2250delGAATTAAGAGAAGCA	7:55242465	4.58	-	-	-	-	-	-	-	-	-	-	-	Known-InDel
De88HiHH4V	Discontinuation	copy-number-alteration	CDK6	known	-	-	-	-	2.39104	-	-	amplification	-	-	-	-	-	-	-	Amplification
De88HiHH4V	Discontinuation	short-variant	KRAS	known	G12C	c.34G>T	12:25398285	0.37	-	-	-	-	-	-	-	-	-	-	-	Known-Missense
De88HiHH4V	Discontinuation	copy-number-alteration	MET	known	-	-	-	-	2.45378	-	-	amplification	-	-	-	-	-	-	-	Amplification
De88HiHH4V	C1D1	short-variant	EGFR	known	E746_A750del	c.2235_2249delGGAATTAAGAGAAGC	7:55242464	2.27	-	-	-	-	-	-	-	-	-	-	-	Known-InDel
De88HiHH4V	Discontinuation	short-variant	EGFR	known	E746_A750del	c.2235_2249delGGAATTAAGAGAAGC	7:55242464	24.92	-	-	-	-	-	-	-	-	-	-	-	Known-InDel
De88HiHH4V	Discontinuation	copy-number-alteration	CCNE1	known	-	-	-	-	2.58934	-	-	amplification	-	-	-	-	-	-	-	Amplification
De88HiHH4V	Discontinuation	copy-number-alteration	ERBB2	known	-	-	-	-	2.39658	-	-	amplification	-	-	-	-	-	-	-	Amplification
loEPh8DOvp	C1D1	short-variant	EGFR	known	L858R	c.2573T>G	7:55259515	18.12	-	-	-	-	-	-	-	-	-	-	-	Known-Missense
loEPh8DOvp	Discontinuation	short-variant	EGFR	known	T790M	c.2369C>T	7:55249071	0.83	-	-	-	-	-	-	-	-	-	-	-	Known-Missense
loEPh8DOvp	Discontinuation	short-variant	EGFR	known	L858R	c.2573T>G	7:55259515	2.85	-	-	-	-	-	-	-	-	-	-	-	Known-Missense
nTiX7W1s7S	C1D1	short-variant	EGFR	known	L858R	c.2573T>G	7:55259515	0.23	-	-	-	-	-	-	-	-	-	-	-	Known-Missense
nTiX7W1s7S	Discontinuation	short-variant	EGFR	known	L858R	c.2573T>G	7:55259515	5.631	-	-	-	-	-	-	-	-	-	-	-	Known-Missense
nTiX7W1s7S	Discontinuation	short-variant	EGFR	known	N771dup	c.2311_2313dupAAC	7:55249010	0.09	-	-	-	-	-	-	-	-	-	-	-	Known-Other
nTiX7W1s7S	Discontinuation	short-variant	EGFR	known	T790M	c.2369C>T	7:55249071	2.708	-	-	-	-	-	-	-	-	-	-	-	Known-Missense
Thf0a2V7O7	C1D1	short-variant	EGFR	known	E746_A750del	c.2235_2249delGGAATTAAGAGAAGC	7:55242464	1.88	-	-	-	-	-	-	-	-	-	-	-	Known-InDel
Thf0a2V7O7	Discontinuation	short-variant	EGFR	known	E746_A750del	c.2235_2249delGGAATTAAGAGAAGC	7:55242464	0.95	-	-	-	-	-	-	-	-	-	-	-	Known-InDel
ZmYpS9KoKJ	C1D1	short-variant	EGFR	known	E746_A750del	c.2236_2250delGAATTAAGAGAAGCA	7:55242465	6.17	-	-	-	-	-	-	-	-	-	-	-	Known-InDel
ZmYpS9KoKJ	Discontinuation	short-variant	EGFR	known	E746_A750del	c.2236_2250delGAATTAAGAGAAGCA	7:55242465	0.15	-	-	-	-	-	-	-	-	-	-	-	Known-InDel
031QAMNPtF	C1D1	short-variant	EGFR	known	L747_P753delinsS	c.2240_2257delTAAGAGAAGCAACATCTC	7:55242469	22.21	-	-	-	-	-	-	-	-	-	-	-	Known-InDel
031QAMNPtF	Discontinuation	short-variant	EGFR	known	L747_P753delinsS	c.2240_2257delTAAGAGAAGCAACATCTC	7:55242469	5.38	-	-	-	-	-	-	-	-	-	-	-	Known-InDel
031QAMNPtF	Discontinuation	short-variant	EGFR	known	T790M	c.2369C>T	7:55249071	0.519	-	-	-	-	-	-	-	-	-	-	-	Known-Missense
8byMjHRBql	Discontinuation	short-variant	EGFR	known	T790M	c.2369C>T	7:55249071	5.65	-	-	-	-	-	-	-	-	-	-	-	Known-Missense
8byMjHRBql	Discontinuation	short-variant	EGFR	known	L858R	c.2573T>G	7:55259515	9.34	-	-	-	-	-	-	-	-	-	-	-	Known-Missense
8byMjHRBql	C1D1	short-variant	EGFR	known	L858R	c.2573T>G	7:55259515	0.62	-	-	-	-	-	-	-	-	-	-	-	Known-Missense
erhvWuNZgG	C1D1	short-variant	EGFR	known	E746_P753delinsIS	c.2236_2257delGAATTAAGAGAAGCAACATCTCinsATCT	7:55242466	25	-	-	-	-	-	-	-	-	-	-	-	Known-InDel
erhvWuNZgG	Discontinuation	short-variant	EGFR	known	E746_P753delinsIS	c.2236_2257delGAATTAAGAGAAGCAACATCTCinsATCT	7:55242466	0.95	-	-	-	-	-	-	-	-	-	-	-	Known-InDel
QLJ1LGTHZl	C1D1	short-variant	EGFR	known	E746_A750del	c.2235_2249delGGAATTAAGAGAAGC	7:55242464	0.65	-	-	-	-	-	-	-	-	-	-	-	Known-InDel
3adAEg5OfQ	C1D1	short-variant	EGFR	known	E746_A750del	c.2236_2250delGAATTAAGAGAAGCA	7:55242465	12.84	-	-	-	-	-	-	-	-	-	-	-	Known-InDel
3adAEg5OfQ	Discontinuation	short-variant	EGFR	known	E746_A750del	c.2236_2250delGAATTAAGAGAAGCA	7:55242465	9.45	-	-	-	-	-	-	-	-	-	-	-	Known-InDel
3adAEg5OfQ	Discontinuation	short-variant	BRAF	known	D594N	c.1780G>A	7:140453155	0.02	-	-	-	-	-	-	-	-	-	-	-	Known-Missense
zTEVtareUK	C1D1	short-variant	EGFR	known	L747_T751del	c.2240_2254delTAAGAGAAGCAACAT	7:55242467	2.79	-	-	-	-	-	-	-	-	-	-	-	Known-InDel
zTEVtareUK	Discontinuation	short-variant	EGFR	known	L747_T751del	c.2240_2254delTAAGAGAAGCAACAT	7:55242467	0.41	-	-	-	-	-	-	-	-	-	-	-	Known-InDel
FmLcuq8iSE	Discontinuation	short-variant	EGFR	known	E746_A750del	c.2235_2249delGGAATTAAGAGAAGC	7:55242464	0.54	-	-	-	-	-	-	-	-	-	-	-	Known-InDel
FmLcuq8iSE	C1D1	short-variant	EGFR	known	E746_A750del	c.2235_2249delGGAATTAAGAGAAGC	7:55242464	39.02	-	-	-	-	-	-	-	-	-	-	-	Known-InDel
YWd69qOYwR	C1D1	short-variant	EGFR	known	L858R	c.2573T>G	7:55259515	38.026	-	-	-	-	-	-	-	-	-	-	-	Known-Missense
YWd69qOYwR	Discontinuation	short-variant	EGFR	known	L858R	c.2573T>G	7:55259515	36.967	-	-	-	-	-	-	-	-	-	-	-	Known-Missense
ELQa1EVxhQ	Discontinuation	short-variant	EGFR	known	L858R	c.2573T>G	7:55259515	10.314	-	-	-	-	-	-	-	-	-	-	-	Known-Missense
ELQa1EVxhQ	Discontinuation	short-variant	EGFR	known	T790M	c.2369C>T	7:55249071	2.651	-	-	-	-	-	-	-	-	-	-	-	Known-Missense
ELQa1EVxhQ	C1D1	short-variant	EGFR	known	L858R	c.2573T>G	7:55259515	15.165	-	-	-	-	-	-	-	-	-	-	-	Known-Missense
mUpWhYXbJ5	C1D1	short-variant	EGFR	known	L747_T751del	c.2240_2254delTAAGAGAAGCAACAT	7:55242467	0.41	-	-	-	-	-	-	-	-	-	-	-	Known-InDel
uSlAp4mLe8	Progression	short-variant	EGFR	known	T790M	c.2369C>T	7:55249071	17.71	-	-	-	-	-	-	-	-	-	-	-	Known-Missense
uSlAp4mLe8	C1D1	short-variant	EGFR	known	L858R	c.2573T>G	7:55259515	10.87	-	-	-	-	-	-	-	-	-	-	-	Known-Missense
uSlAp4mLe8	Progression	short-variant	EGFR	known	L858R	c.2573T>G	7:55259515	1.4	-	-	-	-	-	-	-	-	-	-	-	Known-Missense
uSlAp4mLe8	C1D1	short-variant	EGFR	known	E746_S752delinsV	c.2237_2255delAATTAAGAGAAGCAACATCinsT	7:55242467	18.93	-	-	-	-	-	-	-	-	-	-	-	Known-InDel
uSlAp4mLe8	Progression	short-variant	EGFR	known	E746_S752delinsV	c.2237_2255delAATTAAGAGAAGCAACATCinsT	7:55242467	23.43	-	-	-	-	-	-	-	-	-	-	-	Known-InDel
afSg7RF0RD	C1D1	short-variant	EGFR	known	L747_P753delinsS	c.2240_2257delTAAGAGAAGCAACATCTC	7:55242469	4.54	-	-	-	-	-	-	-	-	-	-	-	Known-InDel
Z1Totdq7Ur	C1D1	short-variant	EGFR	known	L858R	c.2573T>G	7:55259515	1.03	-	-	-	-	-	-	-	-	-	-	-	Known-Missense
Z1Totdq7Ur	Progression	short-variant	EGFR	known	L858R	c.2573T>G	7:55259515	0.05	-	-	-	-	-	-	-	-	-	-	-	Known-Missense
arE01NT3nZ	C1D1	short-variant	EGFR	known	L747_P753delinsQ	c.2239_2258delTTAAGAGAAGCAACATCTCCinsCA	7:55242469	2.36	-	-	-	-	-	-	-	-	-	-	-	Known-InDel
arE01NT3nZ	Discontinuation	short-variant	EGFR	known	L747_P753delinsQ	c.2239_2258delTTAAGAGAAGCAACATCTCCinsCA	7:55242469	2.3	-	-	-	-	-	-	-	-	-	-	-	Known-InDel
arE01NT3nZ	Discontinuation	short-variant	EGFR	known	T790M	c.2369C>T	7:55249071	4.66	-	-	-	-	-	-	-	-	-	-	-	Known-Missense
xmiO7Tmxm8	Discontinuation	short-variant	EGFR	known	E746_A750del	c.2235_2249delGGAATTAAGAGAAGC	7:55242464	1.1	-	-	-	-	-	-	-	-	-	-	-	Known-InDel
xmiO7Tmxm8	C1D1	short-variant	EGFR	known	E746_A750del	c.2235_2249delGGAATTAAGAGAAGC	7:55242464	3.35	-	-	-	-	-	-	-	-	-	-	-	Known-InDel
CmP7EMJQZZ	C1D1	short-variant	EGFR	known	E746_T751delinsL	c.2236_2252delGAATTAAGAGAAGCAACinsCT	7:55242466	76.64	-	-	-	-	-	-	-	-	-	-	-	Known-InDel
CmP7EMJQZZ	Discontinuation	short-variant	EGFR	known	E746_T751delinsL	c.2236_2252delGAATTAAGAGAAGCAACinsCT	7:55242466	85.36	-	-	-	-	-	-	-	-	-	-	-	Known-InDel
CmP7EMJQZZ	Discontinuation	short-variant	EGFR	known	T790M	c.2369C>T	7:55249071	16.09	-	-	-	-	-	-	-	-	-	-	-	Known-Missense
q4kcFiBh8Y	C1D1	short-variant	EGFR	known	L747_T751del	c.2240_2254delTAAGAGAAGCAACAT	7:55242467	1.29	-	-	-	-	-	-	-	-	-	-	-	Known-InDel
q4kcFiBh8Y	Discontinuation	short-variant	EGFR	known	L747_T751del	c.2240_2254delTAAGAGAAGCAACAT	7:55242467	0.2	-	-	-	-	-	-	-	-	-	-	-	Known-InDel
q4kcFiBh8Y	Discontinuation	short-variant	EGFR	known	L858R	c.2573T>G	7:55259515	2.635	-	-	-	-	-	-	-	-	-	-	-	Known-Missense
q4kcFiBh8Y	Discontinuation	short-variant	EGFR	known	T790M	c.2369C>T	7:55249071	0.11	-	-	-	-	-	-	-	-	-	-	-	Known-Missense
tfYKP1bF4j	Discontinuation	short-variant	EGFR	known	E746_A750del	c.2235_2249delGGAATTAAGAGAAGC	7:55242464	22.57	-	-	-	-	-	-	-	-	-	-	-	Known-InDel
tfYKP1bF4j	C1D1	short-variant	EGFR	known	E746_A750del	c.2235_2249delGGAATTAAGAGAAGC	7:55242464	1.22	-	-	-	-	-	-	-	-	-	-	-	Known-InDel
tfYKP1bF4j	Discontinuation	copy-number-alteration	CDK6	known	-	-	-	-	2.48366	-	-	amplification	-	-	-	-	-	-	-	Amplification
tfYKP1bF4j	Discontinuation	short-variant	EGFR	known	T790M	c.2369C>T	7:55249071	12.558	-	-	-	-	-	-	-	-	-	-	-	Known-Missense
8NQ2ePaN9p	C1D1	short-variant	EGFR	known	E746_A750del	c.2235_2249delGGAATTAAGAGAAGC	7:55242464	0.55	-	-	-	-	-	-	-	-	-	-	-	Known-InDel
WeH0szkhyb	Discontinuation	short-variant	EGFR	known	L858R	c.2573T>G	7:55259515	3.915	-	-	-	-	-	-	-	-	-	-	-	Known-Missense
WeH0szkhyb	C1D1	short-variant	EGFR	known	L858R	c.2573T>G	7:55259515	1.712	-	-	-	-	-	-	-	-	-	-	-	Known-Missense
5izLAznSLB	C1D1	short-variant	EGFR	known	E746_A750del	c.2236_2250delGAATTAAGAGAAGCA	7:55242465	0.9	-	-	-	-	-	-	-	-	-	-	-	Known-InDel
FfmJgUjrZA	Discontinuation	short-variant	EGFR	known	E746_A750del	c.2236_2250delGAATTAAGAGAAGCA	7:55242465	0.26	-	-	-	-	-	-	-	-	-	-	-	Known-InDel
FfmJgUjrZA	C1D1	short-variant	EGFR	known	E746_A750del	c.2236_2250delGAATTAAGAGAAGCA	7:55242465	2.95	-	-	-	-	-	-	-	-	-	-	-	Known-InDel
uzcdi0rwss	Discontinuation	short-variant	KRAS	known	G12C	c.34G>T	12:25398285	0.227	-	-	-	-	-	-	-	-	-	-	-	Known-Missense
uzcdi0rwss	Discontinuation	short-variant	PIK3CA	known	E542K	c.1624G>A	3:178936082	1.355	-	-	-	-	-	-	-	-	-	-	-	Known-Missense
uzcdi0rwss	Discontinuation	short-variant	EGFR	known	T790M	c.2369C>T	7:55249071	14.634	-	-	-	-	-	-	-	-	-	-	-	Known-Missense
uzcdi0rwss	Discontinuation	copy-number-alteration	ERBB2	known	-	-	-	-	2.95794	-	-	amplification	-	-	-	-	-	-	-	Amplification
uzcdi0rwss	C1D1	short-variant	EGFR	known	E746_A750del	c.2235_2249delGGAATTAAGAGAAGC	7:55242464	9.73	-	-	-	-	-	-	-	-	-	-	-	Known-InDel
uzcdi0rwss	Discontinuation	short-variant	EGFR	known	E746_A750del	c.2235_2249delGGAATTAAGAGAAGC	7:55242464	49.05	-	-	-	-	-	-	-	-	-	-	-	Known-InDel
uzcdi0rwss	Discontinuation	short-variant	PIK3CA	known	H1047R	c.3140A>G	3:178952085	0.114	-	-	-	-	-	-	-	-	-	-	-	Known-Missense
uzcdi0rwss	Discontinuation	short-variant	PIK3CA	known	E545K	c.1633G>A	3:178936091	1.357	-	-	-	-	-	-	-	-	-	-	-	Known-Missense
JAvRWjEbNz	C1D1	short-variant	EGFR	known	E746_A750del	c.2235_2249delGGAATTAAGAGAAGC	7:55242464	1.79	-	-	-	-	-	-	-	-	-	-	-	Known-InDel
JAvRWjEbNz	Discontinuation	short-variant	EGFR	known	E746_A750del	c.2235_2249delGGAATTAAGAGAAGC	7:55242464	0.25	-	-	-	-	-	-	-	-	-	-	-	Known-InDel
CqbAy6xhK7	Discontinuation	short-variant	EGFR	known	T790M	c.2369C>T	7:55249071	6.6	-	-	-	-	-	-	-	-	-	-	-	Known-Missense
CqbAy6xhK7	C1D1	short-variant	EGFR	known	L858R	c.2573T>G	7:55259515	34.92	-	-	-	-	-	-	-	-	-	-	-	Known-Missense
CqbAy6xhK7	Discontinuation	short-variant	EGFR	known	L858R	c.2573T>G	7:55259515	13.43	-	-	-	-	-	-	-	-	-	-	-	Known-Missense
KFUoKXinyM	C1D1	short-variant	EGFR	known	E746_A750del	c.2235_2249delGGAATTAAGAGAAGC	7:55242464	2.46	-	-	-	-	-	-	-	-	-	-	-	Known-InDel
KFUoKXinyM	Discontinuation	short-variant	EGFR	known	E746_A750del	c.2235_2249delGGAATTAAGAGAAGC	7:55242464	1.5	-	-	-	-	-	-	-	-	-	-	-	Known-InDel
KFUoKXinyM	Discontinuation	short-variant	EGFR	known	T790M	c.2369C>T	7:55249071	0.5	-	-	-	-	-	-	-	-	-	-	-	Known-Missense
wwZt20PEzQ	C1D1	short-variant	EGFR	known	E746_T751delinsA	c.2237_2251delAATTAAGAGAAGCAA	7:55242466	0.15	-	-	-	-	-	-	-	-	-	-	-	Known-InDel
6azzotsMh5	C1D1	short-variant	EGFR	known	E746_A750del	c.2235_2249delGGAATTAAGAGAAGC	7:55242464	2.94	-	-	-	-	-	-	-	-	-	-	-	Known-InDel
6azzotsMh5	Discontinuation	short-variant	EGFR	known	E746_A750del	c.2235_2249delGGAATTAAGAGAAGC	7:55242464	15.98	-	-	-	-	-	-	-	-	-	-	-	Known-InDel
6azzotsMh5	Discontinuation	short-variant	EGFR	known	T790M	c.2369C>T	7:55249071	7.83	-	-	-	-	-	-	-	-	-	-	-	Known-Missense
WNWIAQtjwC	Discontinuation	short-variant	EGFR	known	T790M	c.2369C>T	7:55249071	0.983	-	-	-	-	-	-	-	-	-	-	-	Known-Missense
WNWIAQtjwC	C1D1	short-variant	EGFR	known	E746_A750del	c.2235_2249delGGAATTAAGAGAAGC	7:55242464	2.16	-	-	-	-	-	-	-	-	-	-	-	Known-InDel
WNWIAQtjwC	Discontinuation	short-variant	EGFR	known	E746_A750del	c.2235_2249delGGAATTAAGAGAAGC	7:55242464	1.84	-	-	-	-	-	-	-	-	-	-	-	Known-InDel
emxrgd9rFU	C1D1	short-variant	EGFR	known	L747_E749del	c.2239_2247delTTAAGAGAA	7:55242465	40.04	-	-	-	-	-	-	-	-	-	-	-	Known-InDel
emxrgd9rFU	Discontinuation	short-variant	EGFR	known	L747_E749del	c.2239_2247delTTAAGAGAA	7:55242465	10.58	-	-	-	-	-	-	-	-	-	-	-	Known-InDel
emxrgd9rFU	Discontinuation	short-variant	EGFR	known	T790M	c.2369C>T	7:55249071	1.99	-	-	-	-	-	-	-	-	-	-	-	Known-Missense
eeypxZU9Yi	C1D1	short-variant	EGFR	known	E746_A750del	c.2236_2250delGAATTAAGAGAAGCA	7:55242465	23.85	-	-	-	-	-	-	-	-	-	-	-	Known-InDel
eeypxZU9Yi	Discontinuation	short-variant	EGFR	known	E746_A750del	c.2236_2250delGAATTAAGAGAAGCA	7:55242465	3.61	-	-	-	-	-	-	-	-	-	-	-	Known-InDel
eeypxZU9Yi	Discontinuation	short-variant	EGFR	known	T790M	c.2369C>T	7:55249071	1.61	-	-	-	-	-	-	-	-	-	-	-	Known-Missense
yX3rCuOyjm	C1D1	short-variant	EGFR	known	L858R	c.2573T>G	7:55259515	0.396	-	-	-	-	-	-	-	-	-	-	-	Known-Missense
4IWB7PmKuF	C1D1	short-variant	EGFR	known	L858R	c.2573T>G	7:55259515	27.7	-	-	-	-	-	-	-	-	-	-	-	Known-Missense
4IWB7PmKuF	Discontinuation	short-variant	EGFR	known	L858R	c.2573T>G	7:55259515	36.95	-	-	-	-	-	-	-	-	-	-	-	Known-Missense
4IWB7PmKuF	Discontinuation	short-variant	EGFR	known	T790M	c.2369C>T	7:55249071	12.92	-	-	-	-	-	-	-	-	-	-	-	Known-Missense
fbOQUFjwRo	Discontinuation	rearrangement	RET	known	-	-	-	-	-	-	-	-	RET	CCDC6	Fusion	-	10:43610427	10:61615194	-	Rearrangement
fbOQUFjwRo	C1D1	short-variant	EGFR	known	E746_A750del	c.2235_2249delGGAATTAAGAGAAGC	7:55242464	16.12	-	-	-	-	-	-	-	-	-	-	-	Known-InDel
fbOQUFjwRo	Discontinuation	short-variant	EGFR	known	E746_A750del	c.2235_2249delGGAATTAAGAGAAGC	7:55242464	14.36	-	-	-	-	-	-	-	-	-	-	-	Known-InDel
fbOQUFjwRo	Discontinuation	short-variant	EGFR	known	T790M	c.2369C>T	7:55249071	3.096	-	-	-	-	-	-	-	-	-	-	-	Known-Missense
jPND7dJvyR	C1D1	short-variant	EGFR	known	E746_A750del	c.2236_2250delGAATTAAGAGAAGCA	7:55242465	2.39	-	-	-	-	-	-	-	-	-	-	-	Known-InDel
WtAHSCAoBg	C1D1	short-variant	EGFR	known	E746_A750del	c.2236_2250delGAATTAAGAGAAGCA	7:55242465	0.11	-	-	-	-	-	-	-	-	-	-	-	Known-InDel
uzKORTWVB3	C1D1	short-variant	EGFR	known	L858R	c.2573T>G	7:55259515	14.527	-	-	-	-	-	-	-	-	-	-	-	Known-Missense
uzKORTWVB3	Discontinuation	short-variant	EGFR	known	L858R	c.2573T>G	7:55259515	12.219	-	-	-	-	-	-	-	-	-	-	-	Known-Missense
uzKORTWVB3	Discontinuation	short-variant	EGFR	known	T790M	c.2369C>T	7:55249071	2.059	-	-	-	-	-	-	-	-	-	-	-	Known-Missense
yacdPBQsXh	C1D1	short-variant	EGFR	known	E746_A750del	c.2236_2250delGAATTAAGAGAAGCA	7:55242465	1.29	-	-	-	-	-	-	-	-	-	-	-	Known-InDel
yacdPBQsXh	Discontinuation	short-variant	EGFR	known	E746_A750del	c.2236_2250delGAATTAAGAGAAGCA	7:55242465	0.48	-	-	-	-	-	-	-	-	-	-	-	Known-InDel
yacdPBQsXh	Discontinuation	short-variant	EGFR	known	T790M	c.2369C>T	7:55249071	0.08	-	-	-	-	-	-	-	-	-	-	-	Known-Missense
XFrGJkBmzD	Progression	short-variant	EGFR	known	T790M	c.2369C>T	7:55249071	0.201	-	-	-	-	-	-	-	-	-	-	-	Known-Missense
XFrGJkBmzD	C1D1	short-variant	EGFR	known	E746_A750del	c.2235_2249delGGAATTAAGAGAAGC	7:55242464	0.16	-	-	-	-	-	-	-	-	-	-	-	Known-InDel
XFrGJkBmzD	Progression	short-variant	EGFR	known	E746_A750del	c.2235_2249delGGAATTAAGAGAAGC	7:55242464	0.58	-	-	-	-	-	-	-	-	-	-	-	Known-InDel
Bi6QNZOvwU	C1D1	short-variant	EGFR	known	L858R	c.2573T>G	7:55259515	32.651	-	-	-	-	-	-	-	-	-	-	-	Known-Missense
Bi6QNZOvwU	Discontinuation	short-variant	EGFR	known	L858R	c.2573T>G	7:55259515	30.358	-	-	-	-	-	-	-	-	-	-	-	Known-Missense
NYeQ5h4Ntd	C1D1	short-variant	EGFR	known	L747_A750delinsP	c.2239_2248delTTAAGAGAAGinsC	7:55242469	4.18	-	-	-	-	-	-	-	-	-	-	-	Known-InDel
bZ3AuTzXmP	C1D1	short-variant	EGFR	known	L858R	c.2573T>G	7:55259515	14.975	-	-	-	-	-	-	-	-	-	-	-	Known-Missense
bZ3AuTzXmP	Discontinuation	short-variant	EGFR	known	L858R	c.2573T>G	7:55259515	19.295	-	-	-	-	-	-	-	-	-	-	-	Known-Missense
bZ3AuTzXmP	Discontinuation	short-variant	EGFR	known	T790M	c.2369C>T	7:55249071	4.911	-	-	-	-	-	-	-	-	-	-	-	Known-Missense
IOOS47TNlW	Discontinuation	short-variant	EGFR	known	L858R	c.2573T>G	7:55259515	1.696	-	-	-	-	-	-	-	-	-	-	-	Known-Missense
IOOS47TNlW	C1D1	short-variant	EGFR	known	L858R	c.2573T>G	7:55259515	4.574	-	-	-	-	-	-	-	-	-	-	-	Known-Missense
KvTcA5HmIl	Discontinuation	short-variant	EGFR	known	T790M	c.2369C>T	7:55249071	5.29	-	-	-	-	-	-	-	-	-	-	-	Known-Missense
KvTcA5HmIl	C1D1	short-variant	EGFR	known	E746_A750del	c.2236_2250delGAATTAAGAGAAGCA	7:55242465	4.33	-	-	-	-	-	-	-	-	-	-	-	Known-InDel
KvTcA5HmIl	Discontinuation	short-variant	EGFR	known	E746_A750del	c.2236_2250delGAATTAAGAGAAGCA	7:55242465	20.79	-	-	-	-	-	-	-	-	-	-	-	Known-InDel
oURpdg8ZnH	C1D1	short-variant	EGFR	known	L747_T751del	c.2240_2254delTAAGAGAAGCAACAT	7:55242467	0.56	-	-	-	-	-	-	-	-	-	-	-	Known-InDel
oURpdg8ZnH	Discontinuation	short-variant	EGFR	known	L747_T751del	c.2240_2254delTAAGAGAAGCAACAT	7:55242467	2.56	-	-	-	-	-	-	-	-	-	-	-	Known-InDel
oURpdg8ZnH	Discontinuation	short-variant	EGFR	known	T790M	c.2369C>T	7:55249071	0.406	-	-	-	-	-	-	-	-	-	-	-	Known-Missense
mLcTbqkwJH	C1D1	short-variant	EGFR	known	L747_P753delinsS	c.2240_2257delTAAGAGAAGCAACATCTC	7:55242469	10.03	-	-	-	-	-	-	-	-	-	-	-	Known-InDel
mLcTbqkwJH	Discontinuation	short-variant	EGFR	known	L747_P753delinsS	c.2240_2257delTAAGAGAAGCAACATCTC	7:55242469	0.29	-	-	-	-	-	-	-	-	-	-	-	Known-InDel
KvE2K2dzd9	Progression	short-variant	EGFR	known	E746_A750del	c.2235_2249delGGAATTAAGAGAAGC	7:55242464	6.17	-	-	-	-	-	-	-	-	-	-	-	Known-InDel
KvE2K2dzd9	C1D1	short-variant	EGFR	known	E746_A750del	c.2235_2249delGGAATTAAGAGAAGC	7:55242464	3.16	-	-	-	-	-	-	-	-	-	-	-	Known-InDel
KvE2K2dzd9	Progression	short-variant	EGFR	known	T790M	c.2369C>T	7:55249071	3.347	-	-	-	-	-	-	-	-	-	-	-	Known-Missense
ecRF4bttJQ	Discontinuation	copy-number-alteration	CCNE1	known	-	-	-	-	2.37348	-	-	amplification	-	-	-	-	-	-	-	Amplification
ecRF4bttJQ	C1D1	short-variant	EGFR	known	L858R	c.2573T>G	7:55259515	2.666	-	-	-	-	-	-	-	-	-	-	-	Known-Missense
ecRF4bttJQ	Discontinuation	short-variant	EGFR	known	L858R	c.2573T>G	7:55259515	6.869	-	-	-	-	-	-	-	-	-	-	-	Known-Missense
ecRF4bttJQ	Discontinuation	short-variant	EGFR	known	T790M	c.2369C>T	7:55249071	0.207	-	-	-	-	-	-	-	-	-	-	-	Known-Missense
LJjLWZnK2F	C1D1	short-variant	EGFR	known	E746_A750del	c.2235_2249delGGAATTAAGAGAAGC	7:55242464	0.43	-	-	-	-	-	-	-	-	-	-	-	Known-InDel
kpn9moBXfz	C1D1	short-variant	EGFR	known	L858R	c.2573T>G	7:55259515	0.19	-	-	-	-	-	-	-	-	-	-	-	Known-Missense
yCZxzHRIjC	Progression	short-variant	EGFR	known	E746_A750del	c.2236_2250delGAATTAAGAGAAGCA	7:55242465	8.86	-	-	-	-	-	-	-	-	-	-	-	Known-InDel
yCZxzHRIjC	Progression	short-variant	EGFR	known	T790M	c.2369C>T	7:55249071	3.442	-	-	-	-	-	-	-	-	-	-	-	Known-Missense
yCZxzHRIjC	C1D1	short-variant	EGFR	known	E746_A750del	c.2236_2250delGAATTAAGAGAAGCA	7:55242465	0.53	-	-	-	-	-	-	-	-	-	-	-	Known-InDel
viabL4wlBT	C1D1	short-variant	EGFR	known	E746_A750del	c.2235_2249delGGAATTAAGAGAAGC	7:55242464	0.34	-	-	-	-	-	-	-	-	-	-	-	Known-InDel
viabL4wlBT	Discontinuation	short-variant	EGFR	known	E746_A750del	c.2235_2249delGGAATTAAGAGAAGC	7:55242464	0.57	-	-	-	-	-	-	-	-	-	-	-	Known-InDel
kqnzU1yeIG	C1D1	short-variant	EGFR	known	E746_A750del	c.2235_2249delGGAATTAAGAGAAGC	7:55242464	10.15	-	-	-	-	-	-	-	-	-	-	-	Known-InDel
kqnzU1yeIG	Discontinuation	short-variant	EGFR	known	E746_A750del	c.2235_2249delGGAATTAAGAGAAGC	7:55242464	27.97	-	-	-	-	-	-	-	-	-	-	-	Known-InDel
kqnzU1yeIG	Discontinuation	copy-number-alteration	MET	known	-	-	-	-	2.18618	-	-	amplification	-	-	-	-	-	-	-	Amplification
DS0IegWQWp	C1D1	short-variant	EGFR	known	L747_P753delinsS	c.2240_2257delTAAGAGAAGCAACATCTC	7:55242469	8.51	-	-	-	-	-	-	-	-	-	-	-	Known-InDel
DS0IegWQWp	Discontinuation	short-variant	EGFR	known	L747_P753delinsS	c.2240_2257delTAAGAGAAGCAACATCTC	7:55242469	23.78	-	-	-	-	-	-	-	-	-	-	-	Known-InDel
k4gh9djBin	C1D1	short-variant	EGFR	known	E746_A750del	c.2236_2250delGAATTAAGAGAAGCA	7:55242465	7.91	-	-	-	-	-	-	-	-	-	-	-	Known-InDel
k4gh9djBin	Discontinuation	short-variant	EGFR	known	E746_A750del	c.2236_2250delGAATTAAGAGAAGCA	7:55242465	1.64	-	-	-	-	-	-	-	-	-	-	-	Known-InDel
LLolPDwhpr	Discontinuation	short-variant	EGFR	known	T790M	c.2369C>T	7:55249071	4.379	-	-	-	-	-	-	-	-	-	-	-	Known-Missense
LLolPDwhpr	C1D1	short-variant	EGFR	known	E746_A750del	c.2236_2250delGAATTAAGAGAAGCA	7:55242465	0.1	-	-	-	-	-	-	-	-	-	-	-	Known-InDel
LLolPDwhpr	Discontinuation	short-variant	EGFR	known	E746_A750del	c.2236_2250delGAATTAAGAGAAGCA	7:55242465	9.88	-	-	-	-	-	-	-	-	-	-	-	Known-InDel
PSbxwoyLc2	C1D1	short-variant	EGFR	known	L858R	c.2573T>G	7:55259515	1.34	-	-	-	-	-	-	-	-	-	-	-	Known-Missense
PSbxwoyLc2	Discontinuation	short-variant	EGFR	known	L858R	c.2573T>G	7:55259515	1.752	-	-	-	-	-	-	-	-	-	-	-	Known-Missense
PSbxwoyLc2	Discontinuation	short-variant	EGFR	known	T790M	c.2369C>T	7:55249071	0.703	-	-	-	-	-	-	-	-	-	-	-	Known-Missense
INZpwS4KMv	C1D1	short-variant	EGFR	known	L747_T751delinsP	c.2239_2253delTTAAGAGAAGCAACAinsCCT	7:55242469	1.47	-	-	-	-	-	-	-	-	-	-	-	Known-InDel
INZpwS4KMv	Discontinuation	short-variant	EGFR	known	L747_T751delinsP	c.2239_2253delTTAAGAGAAGCAACAinsCCT	7:55242469	2.37	-	-	-	-	-	-	-	-	-	-	-	Known-InDel
INZpwS4KMv	Discontinuation	short-variant	EGFR	known	T790M	c.2369C>T	7:55249071	2.35	-	-	-	-	-	-	-	-	-	-	-	Known-Missense
V52c7VA9NA	C1D1	short-variant	EGFR	known	L858R	c.2573T>G	7:55259515	10.871	-	-	-	-	-	-	-	-	-	-	-	Known-Missense
oGXkSZvgij	C1D1	short-variant	EGFR	known	E746_A750del	c.2235_2249delGGAATTAAGAGAAGC	7:55242464	16.28	-	-	-	-	-	-	-	-	-	-	-	Known-InDel
oGXkSZvgij	Discontinuation	short-variant	EGFR	known	E746_A750del	c.2235_2249delGGAATTAAGAGAAGC	7:55242464	37.81	-	-	-	-	-	-	-	-	-	-	-	Known-InDel
oGXkSZvgij	Discontinuation	short-variant	EGFR	known	T790M	c.2369C>T	7:55249071	8.309	-	-	-	-	-	-	-	-	-	-	-	Known-Missense
